# Supplementary material for: Alkane Biosynthesis Genes in Cyanobacteria and Their Transcriptional Organization
Source: Front Bioeng Biotechnol. 2014 Jul 14;2:24. doi: 10.3389/fbioe.2014.00024 (PMC4094844; doi:10.3389/fbioe.2014.00024)
Supplement: Supplementary file 1 [file DataSheet_1.ZIP]

Archive with 2 entries (2 files):
- Figure S1.pdf
- Supplementary Tables.xlsx
