# Supplementary material for: Alkane Biosynthesis Genes in Cyanobacteria and Their Transcriptional Organization
Source: Front Bioeng Biotechnol. 2014 Jul 14;2:24. doi: 10.3389/fbioe.2014.00024 (PMC4094844; doi:10.3389/fbioe.2014.00024)
Supplement: Supplementary file 1 [file DataSheet_1.ZIP › Supplementary Tables.xlsx]

## Sheet: Table S1_Genomes
Table S1: List of genomes used for cluster analysis
Nr.	taxon_oid	Status	Genome Name / Sample Name	Sequencing Center	Domain	Phylum	Order	Genome Size	Gene Count	not included in 16S phylogenetic tree
1	641228474	Finished	Acaryochloris marina MBIC11017	Washington University in St. Louis	Bacteria	Cyanobacteria	Chroococcales	8361599	8488
2	2513237397	Draft	Acaryochloris sp CCMEE 5410	J. Craig Venter Institute	Bacteria	Cyanobacteria	Chroococcales	7875477	7587
3	2516653039	Draft	Anabaena circinalis AWQC131C (Submitted file with automatic translation by Kostas)	Beijing Genomics Institute	Bacteria	Cyanobacteria	Nostocales	4445648	4475	X
4	2516653040	Draft	Anabaena circinalis AWQC310F (Submitted file with automatic translation by Kostas)	Beijing Genomics Institute	Bacteria	Cyanobacteria	Nostocales	4405846	4443	X
5	2503982047	Finished	Anabaena cylindrica PCC 7122	DOE Joint Genome Institute	Bacteria	Cyanobacteria	Nostocales	7063285	6258
6	2540341155	Finished	Anabaena sp. 90	Univ of Helsinki	Bacteria	Cyanobacteria	Nostocales	5149229	4631
7	2506485002	Finished	Anabaena sp. PCC 7108	DOE Joint Genome Institute	Bacteria	Cyanobacteria	Nostocales	5886741	5227
8	646564504	Finished	Anabaena variabilis ATCC 29413	DOE Joint Genome Institute	Bacteria	Cyanobacteria	Nostocales	7105752	5772
9	642979357	Draft	Arthrospira maxima CS-328	DOE Joint Genome Institute	Bacteria	Cyanobacteria	Oscillatoriales	6003314	5730
10	2507262036	Draft	Arthrospira platensis C1 (Draft2 circular genome )	KMUTT- King Mongkut's University of Technology Thonburi, Thailand, Chiangmai University, Thailand, Kazusa DNA Research Institute, Japan, King Mongkut's University of Technology Thonburi, Thailand, National Center for Genetic Engineering and Biotechnology, National Science and Technology Development Agency, Thailand	Bacteria	Cyanobacteria	Oscillatoriales	6089210	6153	X
11	650377906	Finished	Arthrospira platensis NIES-39	National Institute of Technology and Evaluation (NITE)	Bacteria	Cyanobacteria	Oscillatoriales	6788435	6676
12	645951858	Draft	Arthrospira platensis Paraca	Univ of Applied Sciences	Bacteria	Cyanobacteria	Oscillatoriales	4997563	5401
13	648276619	Draft	Arthrospira sp. PCC 8005	Genoscope	Bacteria	Cyanobacteria	Oscillatoriales	6145553	5718
14	2509887024	Permanent Draft	Calothrix desertica PCC 7102	DOE Joint Genome Institute	Bacteria	Cyanobacteria	Nostocales	11416284	10426
15	2503982036	Finished	Calothrix sp. PCC 6303	DOE Joint Genome Institute	Bacteria	Cyanobacteria	Nostocales	6960392	5840
16	2507262048	Permanent Draft	Calothrix sp. PCC 7103	DOE Joint Genome Institute	Bacteria	Cyanobacteria	Nostocales	11584393	10329
17	2505679032	Finished	Calothrix sp. PCC 7507	DOE Joint Genome Institute	Bacteria	Cyanobacteria	Nostocales	7023215	6250
18	2510436000	Permanent Draft	Chamaesiphon minutus PCC 6605	DOE Joint Genome Institute	Bacteria	Cyanobacteria	Chroococcales	6761765	6427
19	2551306142	Draft	Chlorogloeopsis fritschii PCC 6912	HHU Duesseldorf	Bacteria	Cyanobacteria	Stigonematales	7751745	6907
20	2548877023	Draft	Chlorogloeopsis sp. PCC 9212	Heinrich-Heine-University Duesseldorf	Bacteria	Cyanobacteria	Stigonematales	7649851	6788
21	2505679029	Finished	Chroococcidiopsis sp. PCC 6712	DOE Joint Genome Institute	Bacteria	Cyanobacteria	Pleurocapsales	5720887	5176
22	2503538021	Finished	Chroococcidiopsis thermalis PCC 7203	DOE Joint Genome Institute	Bacteria	Cyanobacteria	Pleurocapsales	6689401	6033
23	2504643013	Finished	Crinalium epipsammum PCC 9333	DOE Joint Genome Institute	Bacteria	Cyanobacteria	Oscillatoriales	5620407	5059
24	2531839001	Draft	Crocosphaera watsonii WH 0003	UC Santa Cruz	Bacteria	Cyanobacteria	Chroococcales	5890504	6187
25	2503283007	Draft	Crocosphaera watsonii WH 0401 (draft1)	UC Santa Cruz	Bacteria	Cyanobacteria	Chroococcales	4549610	5231	X
26	2503283009	Finished	Crocosphaera watsonii WH 8501	UC Santa Cruz	Bacteria	Cyanobacteria	Chroococcales	6287279	6715	X
27	2503707009	Finished	Cyanobacterium aponinum PCC 10605	DOE Joint Genome Institute	Bacteria	Cyanobacteria	Chroococcales	4176973	3614
28	2512564012	Permanent Draft	cyanobacterium PCC 7702	DOE Joint Genome Institute	Bacteria	Cyanobacteria	unclassified	4885827	4349
29	2517572024	Permanent Draft	Cyanobacterium sp. ESFC-1	DOE Joint Genome Institute	Bacteria	Cyanobacteria	Oscillatoriales	5632035	5006
30	646311970	Finished	Cyanobacterium sp. UCYN-A	UC Santa Cruz	Bacteria	Cyanobacteria	Chroococcales	1443806	1241
31	2503283023	Finished	Cyanobacterium stanieri PCC 7202	DOE Joint Genome Institute	Bacteria	Cyanobacteria	Chroococcales	3163381	2941
32	2508501011	Finished	Cyanobium gracile PCC 6307	DOE Joint Genome Institute	Bacteria	Cyanobacteria	Chroococcales	3342364	3439
33	647533126	Draft	Cyanobium sp. PCC 7001	J. Craig Venter Institute	Bacteria	Cyanobacteria	Chroococcales	2834252	2826
34	2507262054	Finished	Cyanothece sp. BH63E, ATCC 51472	DOE Joint Genome Institute	Bacteria	Cyanobacteria	Chroococcales	5460476	5170	X
35	641522622	Finished	Cyanothece sp. BH68, ATCC 51142	Washington University in St. Louis	Bacteria	Cyanobacteria	Chroococcales	5460377	5354
36	640612201	Draft	Cyanothece sp. CCY 0110	J. Craig Venter Institute	Bacteria	Cyanobacteria	Chroococcales	5880532	6526	X
37	643348533	Finished	Cyanothece sp. PCC 7424	DOE Joint Genome Institute	Bacteria	Cyanobacteria	Chroococcales	6554169	5933
38	643348534	Finished	Cyanothece sp. PCC 7425	DOE Joint Genome Institute	Bacteria	Cyanobacteria	Chroococcales	5786110	5481
39	648028021	Finished	Cyanothece sp. PCC 7822	DOE Joint Genome Institute	Bacteria	Cyanobacteria	Chroococcales	7841948	7041
40	643348535	Finished	Cyanothece sp. PCC 8801	DOE Joint Genome Institute	Bacteria	Cyanobacteria	Chroococcales	4787694	4615
41	644736348	Finished	Cyanothece sp. PCC 8802	DOE Joint Genome Institute	Bacteria	Cyanobacteria	Chroococcales	4803347	4697
42	647000233	Draft	Cylindrospermopsis raciborskii CS-505	Leibniz Institute	Bacteria	Cyanobacteria	Nostocales	3879030	3500	X
43	2522125119	Draft	Cylindrospermopsis raciborskii CS-506	University of New South Wales	Bacteria	Cyanobacteria	Nostocales	4183928	3320	X
44	2522125118	Draft	Cylindrospermopsis raciborskii CS-509	Univ of New South Wales	Bacteria	Cyanobacteria	Nostocales	4034670	3462	X
45	2509601025	Permanent Draft	Cylindrospermum stagnale PCC 7417	DOE Joint Genome Institute	Bacteria	Cyanobacteria	Nostocales	7610589	6739
46	2509276056	Finished	Dactylococcopsis salina PCC 8305	DOE Joint Genome Institute	Bacteria	Cyanobacteria	Chroococcales	3781008	3685
47	2548876996	Draft	Fischerella muscicola PCC 7414	Heinrich-Heine-University Duesseldorf	Bacteria	Cyanobacteria	Stigonematales	6902625	6146
48	2548876995	Draft	Fischerella muscicola SAG 1427-1	Heinrich-Heine-University Duesseldorf	Bacteria	Cyanobacteria	Stigonematales	7360256	6604
49	2505679024	Draft	Fischerella sp. JSC-11	DOE Joint Genome Institute	Bacteria	Cyanobacteria	Stigonematales	5380000	4671	X
50	2516653082	Permanent Draft	Fischerella sp. PCC 9339	DOE Joint Genome Institute	Bacteria	Cyanobacteria	Stigonematales	8008257	6807
51	2512875027	Permanent Draft	Fischerella sp. PCC 9431	DOE Joint Genome Institute	Bacteria	Cyanobacteria	Stigonematales	7167426	6190	X
52	2516143000	Permanent Draft	Fischerella sp. PCC 9605	DOE Joint Genome Institute	Bacteria	Cyanobacteria	Stigonematales	8079181	7130	X
53	2548876998	Draft	Fischerella thermalis PCC 7521	Heinrich-Heine-University Duesseldorf	Bacteria	Cyanobacteria	Stigonematales	5438272	4726
54	2501533201	Finished	Fremyella diplosiphon UTEX 481	Baylor College of Medicine	Bacteria	Cyanobacteria	Nostocales	9914099	8664	X
55	2510065011	Permanent Draft	Geitlerinema sp. PCC 7105	DOE Joint Genome Institute	Bacteria	Cyanobacteria	Oscillatoriales	6152351	5401
56	2503538020	Finished	Geitlerinema sp. PCC 7407	DOE Joint Genome Institute	Bacteria	Cyanobacteria	Oscillatoriales	4681111	3913
57	2509601046	Permanent Draft	Geminocystis herdmanii PCC 6308	DOE Joint Genome Institute	Bacteria	Cyanobacteria	Chroococcales	4263418	4199
58	637000121	Finished	Gloeobacter violaceus PCC 7421	Kazusa DNA Research Institute	Bacteria	Cyanobacteria	Gloeobacterales	4659019	4490
59	2508501033	Draft	Gloeocapsa sp. PCC 73106	DOE Joint Genome Institute	Bacteria	Cyanobacteria	Chroococcales	4025114	4152
60	2503754017	Finished	Gloeocapsa sp. PCC 7428	DOE Joint Genome Institute	Bacteria	Cyanobacteria	Chroococcales	5882710	5304
61	2503538028	Finished	Halothece sp. PCC 7418	DOE Joint Genome Institute	Bacteria	Cyanobacteria	Chroococcales	4179170	3920
62	2509601031	Permanent Draft	Leptolyngbya boryana PCC 6306	DOE Joint Genome Institute	Bacteria	Cyanobacteria	Oscillatoriales	7262454	6911	X
63	2509601021	Draft	Leptolyngbya sp. 2LT21S03 (Solid & 454 Clean assembly draft 1)	Hebrew University of Jerusalem, Israel	Bacteria	Cyanobacteria	Oscillatoriales	7799549	8798
64	2517572073	Permanent Draft	Leptolyngbya sp. PCC 6406	DOE Joint Genome Institute	Bacteria	Cyanobacteria	Oscillatoriales	5776957	5341
65	2509601039	Permanent Draft	Leptolyngbya sp. PCC 7375	DOE Joint Genome Institute	Bacteria	Cyanobacteria	Oscillatoriales	9422968	8448
66	2503754048	Finished	Leptolyngbya sp. PCC 7376	DOE Joint Genome Institute	Bacteria	Cyanobacteria	Oscillatoriales	5125950	4654	X
67	2506381026	Draft	Lyngbya majuscula 3L	Scripps Institution of Oceanography	Bacteria	Cyanobacteria	Oscillatoriales	8478612	7534
68	639857035	Draft	Lyngbya sp. CCY 8106	J. Craig Venter Institute	Bacteria	Cyanobacteria	Oscillatoriales	7037511	6191
69	2517093042	Permanent Draft	Mastigocladopsis repens PCC 10914	DOE Joint Genome Institute	Bacteria	Cyanobacteria	Stigonematales	6465655	5922
70	2264813000	Permanent Draft	Mastigocoleus testarum BC008	DOE Joint Genome Institute	Bacteria	Cyanobacteria	Stigonematales	15867137	13639	X
71	2509601027	Permanent Draft	Microchaete sp. PCC 7126	DOE Joint Genome Institute	Bacteria	Cyanobacteria	Nostocales	5742264	5278
72	647533184	Draft	Microcoleus chthonoplastes PCC 7420	J. Craig Venter Institute, Institut Pasteur	Bacteria	Cyanobacteria	Oscillatoriales	8679041	8359
73	2509276031	Finished	Microcoleus sp. PCC 7113	DOE Joint Genome Institute	Bacteria	Cyanobacteria	Oscillatoriales	7966510	6822
74	2506210028	Permanent Draft	Microcoleus vaginatus FGP-2	DOE Joint Genome Institute	Bacteria	Cyanobacteria	Oscillatoriales	6698929	5651	X
75	2505119011	Draft	Microcoleus vaginatus PCC 9802	DOE Joint Genome Institute	Bacteria	Cyanobacteria	Oscillatoriales	6593343	5591	X
76	2531839658	Draft	Microcystis aeruginosa DIANCHI905	Institute of Hydrobiology, Chinese Academy of Sciences	Bacteria	Cyanobacteria	Chroococcales	4858867	5571	X
77	641522640	Finished	Microcystis aeruginosa NIES-843	Kazusa DNA Research Institute	Bacteria	Cyanobacteria	Chroococcales	5842795	6360
78	2537562156	Draft	Microcystis aeruginosa PCC 7941	Genoscope	Bacteria	Cyanobacteria	Chroococcales	4758699	4575
79	2534681687	Draft	Microcystis aeruginosa PCC 9432	Genoscope	Bacteria	Cyanobacteria	Chroococcales	4951242	4822	X
80	2537562159	Draft	Microcystis aeruginosa PCC 9443	Genoscope	Bacteria	Cyanobacteria	Chroococcales	5109141	4844	X
81	2534681681	Draft	Microcystis aeruginosa PCC 9701	Genoscope	Bacteria	Cyanobacteria	Chroococcales	4716298	4542	X
82	2534681680	Draft	Microcystis aeruginosa PCC 9717	Genoscope	Bacteria	Cyanobacteria	Chroococcales	5211238	4900	X
83	2534681685	Draft	Microcystis aeruginosa PCC 9806	Genoscope	Bacteria	Cyanobacteria	Chroococcales	4231664	4049	X
84	2534681684	Draft	Microcystis aeruginosa PCC 9807	Genoscope	Bacteria	Cyanobacteria	Chroococcales	5077607	4850
85	2534681683	Draft	Microcystis aeruginosa PCC 9808	Genoscope	Bacteria	Cyanobacteria	Chroococcales	5003245	4902	X
86	2534681682	Draft	Microcystis aeruginosa PCC 9809	Genoscope	Bacteria	Cyanobacteria	Chroococcales	4930216	4742	X
87	2545824749	Draft	Microcystis aeruginosa SPC777	University of Sao Paulo	Bacteria	Cyanobacteria	Chroococcales	5454996	5289	X
88	2541047129	Draft	Microcystis aeruginosa TAIHU98	Chinese Academy of Sciences	Bacteria	Cyanobacteria	Chroococcales	4849611	5404	X
89	2531839541	Draft	Microcystis sp. T1-4	Genoscope	Bacteria	Cyanobacteria	Chroococcales	4693747	4488	X
90	2509601026	Permanent Draft	Nodosilinea nodulosa PCC 7104	DOE Joint Genome Institute	Bacteria	Cyanobacteria	Oscillatoriales	6891283	6470
91	2554235026	Draft	Nodularia spumigena CCY9414	University of Freiburg	Bacteria	Cyanobacteria	Nostocales	5457195	4866
92	648028001	Finished	Nostoc azollae 0708	DOE Joint Genome Institute	Bacteria	Cyanobacteria	Nostocales	5486145	5379
93	642555144	Finished	Nostoc punctiforme PCC 73102	DOE Joint Genome Institute	Bacteria	Cyanobacteria	Nostocales	9059191	6791
94	2503707008	Finished	Nostoc sp. PCC 7107	DOE Joint Genome Institute	Bacteria	Cyanobacteria	Nostocales	6329823	5538
95	637000199	Finished	Nostoc sp. PCC 7120	Kazusa DNA Research Institute	Bacteria	Cyanobacteria	Nostocales	7211789	6222
96	2509601032	Finished	Nostoc sp. PCC 7524	DOE Joint Genome Institute	Bacteria	Cyanobacteria	Nostocales	6718869	5688
97	2509276028	Finished	Oscillatoria acuminata PCC 6304	DOE Joint Genome Institute	Bacteria	Cyanobacteria	Oscillatoriales	7804270	6101
98	2508501075	Permanent Draft	Oscillatoria formosa PCC 6407	DOE Joint Genome Institute	Bacteria	Cyanobacteria	Oscillatoriales	6894060	5797
99	2503982035	Finished	Oscillatoria nigro-viridis PCC 7112	DOE Joint Genome Institute	Bacteria	Cyanobacteria	Oscillatoriales	8272254	7006
100	2509276047	Permanent Draft	Oscillatoria sp. PCC 10802	DOE Joint Genome Institute	Bacteria	Cyanobacteria	Oscillatoriales	8594406	7104
101	648276706	Draft	Oscillatoria sp. PCC 6506	Institut Curie- Biologie France	Bacteria	Cyanobacteria	Oscillatoriales	6676705	5965
102	2502171143	Draft	Oscillatoriales sp. JSC-1	DOE Joint Genome Institute	Bacteria	Cyanobacteria	Oscillatoriales	6335039	5650
103	2510065010	Permanent Draft	Oscillatoriales sp. JSC-12	DOE Joint Genome Institute	Bacteria	Cyanobacteria	Oscillatoriales	5530391	5081
104	2503242000	Finished	Planktothrix agardhii NIVA-CYA 126/8	Institute for Limnology	Bacteria	Cyanobacteria	Oscillatoriales	5003944	4325	X
105	2506381012	Finished	Planktothrix agardhii NIVA-CYA 34	Univ of Oslo	Bacteria	Cyanobacteria	Oscillatoriales	5518623	5009	X
106	2523533592	Draft	Planktothrix agardhii NIVA-CYA 56/3	Norwegian Sequencing Centre	Bacteria	Cyanobacteria	Oscillatoriales	5507784	4955	X
107	2505679099	Finished	Planktothrix NIVA-CYA405	Univ of Oslo	Bacteria	Cyanobacteria	Oscillatoriales	5499124	4931	X
108	2505679100	Finished	Planktothrix NIVA-CYA406	Univ of Oslo	Bacteria	Cyanobacteria	Oscillatoriales	5763322	5153	X
109	2512875029	Draft	Planktothrix prolifica NIVA-CYA 540 (Draft1)	Univ of Oslo	Bacteria	Cyanobacteria	Oscillatoriales	5574394	4958	X
110	2506381013	Finished	Planktothrix rubescens NIVA-CYA 98	Univ of Oslo	Bacteria	Cyanobacteria	Oscillatoriales	5737366	5050	X
111	2506381002	Draft	Planktothrix sp. 585	Univ of Oslo	Bacteria	Cyanobacteria	Oscillatoriales	5266769	4641	X
112	2506381000	Finished	Planktothrix sp. NIVA CYA 15	Univ of Oslo	Bacteria	Cyanobacteria	Oscillatoriales	5485894	4790	X
113	2523533593	Draft	Planktothrix sp. NIVA-CYA407	University of Oslo	Bacteria	Cyanobacteria	Oscillatoriales	5509943	4914	X
114	2507262029	Draft	Planktothrix sp. st147	Univ of Oslo	Bacteria	Cyanobacteria	Oscillatoriales	5119248	4675	X
115	2509601013	Permanent Draft	Pleurocapsa sp. PCC 7319	DOE Joint Genome Institute	Bacteria	Cyanobacteria	Pleurocapsales	7386997	6749
116	2509276061	Finished	Pleurocapsa sp. PCC 7327	DOE Joint Genome Institute	Bacteria	Cyanobacteria	Pleurocapsales	4986817	4667
117	640069321	Finished	Prochlorococcus marinus AS9601	J. Craig Venter Institute	Bacteria	Cyanobacteria	Prochlorales	1669886	1988
118	637000213	Finished	Prochlorococcus marinus marinus CCMP 1375	Genoscope	Bacteria	Cyanobacteria	Prochlorales	1751080	1933
119	641228501	Finished	Prochlorococcus marinus MIT 9211	J. Craig Venter Institute	Bacteria	Cyanobacteria	Prochlorales	1688963	1901
120	640753041	Finished	Prochlorococcus marinus MIT 9215	DOE Joint Genome Institute	Bacteria	Cyanobacteria	Prochlorales	1738790	2059
121	640069322	Finished	Prochlorococcus marinus MIT 9301	J. Craig Venter Institute	Bacteria	Cyanobacteria	Prochlorales	1641879	1967
122	640069323	Finished	Prochlorococcus marinus MIT 9303	J. Craig Venter Institute	Bacteria	Cyanobacteria	Prochlorales	2682675	3133
123	637000210	Finished	Prochlorococcus marinus MIT 9312	DOE Joint Genome Institute	Bacteria	Cyanobacteria	Prochlorales	1709204	1860
124	637000211	Finished	Prochlorococcus marinus MIT 9313	DOE Joint Genome Institute	Bacteria	Cyanobacteria	Prochlorales	2410873	2334
125	640069324	Finished	Prochlorococcus marinus MIT 9515	J. Craig Venter Institute	Bacteria	Cyanobacteria	Prochlorales	1704176	1968
126	647533199	Draft	Prochlorococcus marinus MIT 9202	J. Craig Venter Institute	Bacteria	Cyanobacteria	Prochlorales	1691453	1930
127	640069325	Finished	Prochlorococcus marinus NATL1A	J. Craig Venter Institute	Bacteria	Cyanobacteria	Prochlorales	1864731	2251
128	637000212	Finished	Prochlorococcus marinus NATL2A	DOE Joint Genome Institute	Bacteria	Cyanobacteria	Prochlorales	1842899	1985
129	637000214	Finished	Prochlorococcus marinus pastoris CCMP 1986	DOE Joint Genome Institute	Bacteria	Cyanobacteria	Prochlorales	1657990	1766
130	637000309	Finished	Prochlorococcus sp. CC9311	J. Craig Venter Institute	Bacteria	Cyanobacteria	Chroococcales	2606748	2951
131	637000310	Finished	Prochlorococcus sp. CC9605	DOE Joint Genome Institute	Bacteria	Cyanobacteria	Chroococcales	2510659	2761
132	637000311	Finished	Prochlorococcus sp. CC9902	DOE Joint Genome Institute	Bacteria	Cyanobacteria	Chroococcales	2234828	2410
133	640427149	Finished	Prochlorococcus sp. WH 7803	Roscoff Center for Oceanographic Studies, Institut Pasteur, Genoscope	Bacteria	Cyanobacteria	Chroococcales	2366980	2591
134	637000314	Finished	Prochlorococcus sp. WH 8102	DOE Joint Genome Institute	Bacteria	Cyanobacteria	Chroococcales	2434428	2588
135	2547132310	Draft	Prochlorothrix hollandica PCC 9006	State University of Saint Petersburg	Bacteria	Cyanobacteria	Prochlorales	3377948	5534
136	2506783054	Permanent Draft	Pseudanabaena sp. PCC 6802	DOE Joint Genome Institute	Bacteria	Cyanobacteria	Oscillatoriales	5621883	5447
137	2504643012	Finished	Pseudanabaena sp. PCC 7367	DOE Joint Genome Institute	Bacteria	Cyanobacteria	Oscillatoriales	4885680	4015
138	2504557005	Draft	Pseudanabaena sp. PCC 7429	DOE Joint Genome Institute	Bacteria	Cyanobacteria	Oscillatoriales	5476421	4820
139	647000303	Draft	Raphidiopsis brookii D9	Leibniz Institute	Bacteria	Cyanobacteria	Nostocales	3186511	3057
140	2510065008	Finished	Rivularia sp. PCC 7116	DOE Joint Genome Institute	Bacteria	Cyanobacteria	Nostocales	8728773	6946
141	2551306141	Draft	Scytonema hofmanni PCC 7110	Heinrich-Heine-University Duesseldorf	Bacteria	Cyanobacteria	Nostocales	12011284	10869
142	2507262016	Permanent Draft	Scytonema hofmanni UTEX 2349	DOE Joint Genome Institute	Bacteria	Cyanobacteria	Nostocales	8133444	7384	X
143	2506520014	Finished	Spirulina major PCC 6313	DOE Joint Genome Institute	Bacteria	Cyanobacteria	Oscillatoriales	5050153	4460
144	2506520011	Finished	Spirulina subsalsa PCC 9445	DOE Joint Genome Institute	Bacteria	Cyanobacteria	Oscillatoriales	5323600	4630
145	2503754019	Finished	Stanieria cyanosphaera PCC 7437	DOE Joint Genome Institute	Bacteria	Cyanobacteria	Pleurocapsales	5544990	5041
146	637000307	Finished	Synechococcus elongatus PCC 6301	Nagoya Univ	Bacteria	Cyanobacteria	Chroococcales	2696255	2585
147	637000308	Finished	Synechococcus elongatus PCC 7942	DOE Joint Genome Institute	Bacteria	Cyanobacteria	Chroococcales	2742269	2719
148	639857006	Draft	Synechococcus sp. BL107	J. Craig Venter Institute	Bacteria	Cyanobacteria	Chroococcales	2283377	2555
149	649990022	Draft	Synechococcus sp. CB0101	J. Craig Venter Institute	Bacteria	Cyanobacteria	Chroococcales	2686395	3049	X
150	649990023	Draft	Synechococcus sp. CB0205	J. Craig Venter Institute	Bacteria	Cyanobacteria	Chroococcales	2427308	2766	X
151	2517093019	Permanent Draft	Synechococcus sp. CC9616	DOE Joint Genome Institute	Bacteria	Cyanobacteria	Chroococcales	2645910	2958	X
152	637000312	Finished	Synechococcus sp. JA-2-3B'a(2-13)	J. Craig Venter Institute	Bacteria	Cyanobacteria	Chroococcales	3046682	2947
153	637000313	Finished	Synechococcus sp. JA-3-3Ab	J. Craig Venter Institute	Bacteria	Cyanobacteria	Chroococcales	2932766	2900
154	2507262013	Finished	Synechococcus sp. KORDI-100 (genome sequencing)	Korea Ocean Research and Development Institute	Bacteria	Cyanobacteria	Chroococcales	2789000	3058	X
155	2507262011	Finished	Synechococcus sp. KORDI-49 (genome sequencing)	Korea Ocean Research and Development Institute	Bacteria	Cyanobacteria	Chroococcales	2585813	2717	X
156	2507262012	Finished	Synechococcus sp. KORDI-52 (genome sequencing)	Korea Ocean Research and Development Institute	Bacteria	Cyanobacteria	Chroococcales	2572069	2823	X
157	2509276030	Finished	Synechococcus sp. PCC 6312	DOE Joint Genome Institute	Bacteria	Cyanobacteria	Chroococcales	3720499	3794
158	641522654	Finished	Synechococcus sp. PCC 7002	Penn State University	Bacteria	Cyanobacteria	Chroococcales	3409935	3237
159	2504643000	Draft	Synechococcus sp. PCC 7003	Penn State University	Bacteria	Cyanobacteria	Chroococcales	3812968	3344	X
160	2504643001	Draft	Synechococcus sp. PCC 7117	Penn State University	Bacteria	Cyanobacteria	Chroococcales	3929890	3453	X
161	2504643003	Draft	Synechococcus sp. PCC 73109	Penn State University	Bacteria	Cyanobacteria	Chroococcales	3674393	3352	X
162	647533236	Draft	Synechococcus sp. PCC 7335	Institut Pasteur, J. Craig Venter Institute	Bacteria	Cyanobacteria	Chroococcales	5973558	5626
163	2506520048	Finished	Synechococcus sp. PCC 7336	DOE Joint Genome Institute	Bacteria	Cyanobacteria	Chroococcales	5140668	4768
164	2508501041	Finished	Synechococcus sp. PCC 7502	DOE Joint Genome Institute	Bacteria	Cyanobacteria	Chroococcales	3583735	3669
165	2504643002	Draft	Synechococcus sp. PCC 8807	Penn State University	Bacteria	Cyanobacteria	Chroococcales	3632845	3293
166	640427148	Finished	Synechococcus sp. RCC 307	Genoscope, Institut Pasteur, Roscoff Center for Oceanography	Bacteria	Cyanobacteria	Chroococcales	2224914	2588	X
167	639857007	Draft	Synechococcus sp. RS9916	J. Craig Venter Institute	Bacteria	Cyanobacteria	Chroococcales	2664465	3010
168	638341213	Draft	Synechococcus sp. RS9917	J. Craig Venter Institute	Bacteria	Cyanobacteria	Chroococcales	2579542	2822
169	2507262052	Finished	Synechococcus sp. WH 8016	DOE Joint Genome Institute	Bacteria	Cyanobacteria	Chroococcales	2706690	3046
170	647533237	Draft	Synechococcus sp. WH 8109	J. Craig Venter Institute	Bacteria	Cyanobacteria	Chroococcales	2118903	2637	X
171	638341214	Draft	Synechococcus sp. WH5701	J. Craig Venter Institute	Bacteria	Cyanobacteria	Chroococcales	3043834	3403
172	638341215	Draft	Synechococcus sp. WH7805	J. Craig Venter Institute	Bacteria	Cyanobacteria	Chroococcales	2620367	2937
173	651053076	Finished	Synechocystis sp. GT-S, PCC 6803	Univ of Tokyo	Bacteria	Cyanobacteria	Chroococcales	3571103	3220	X
174	637000315	Finished	Synechocystis sp. PCC 6803	Kazusa DNA Research Institute	Bacteria	Cyanobacteria	Chroococcales	3947019	3628
175	2513237196	Finished	Synechocystis sp. PCC 6803, GT-I	Univ of Tokyo	Bacteria	Cyanobacteria	Chroococcales	3570103	3217	X
176	2513237195	Finished	Synechocystis sp. PCC 6803, PCC-N	Univ of Tokyo	Bacteria	Cyanobacteria	Chroococcales	3570114	3217	X
177	2524023216	Finished	Synechocystis sp. PCC 6803, PCC-P	Univ of Tokyo	Bacteria	Cyanobacteria	Chroococcales	3570114	3218	X
178	2517572074	Permanent Draft	Synechocystis sp. PCC 7509	DOE Joint Genome Institute	Bacteria	Cyanobacteria	Chroococcales	4908825	4922
179	637000320	Finished	Thermosynechococcus elongatus BP-1	Kazusa DNA Research Institute	Bacteria	Cyanobacteria	Chroococcales	2593857	2555
180	637000329	Finished	Trichodesmium erythraeum IMS101	DOE Joint Genome Institute	Bacteria	Cyanobacteria	Oscillatoriales	7750108	5156
181	2508501034	Draft	Xenococcus sp. PCC 7305	DOE Joint Genome Institute	Bacteria	Cyanobacteria	Pleurocapsales	5929641	5421

## Sheet: Table S2_ADO
Tabel S2: Results of blastP search using the amino acid sequence of ADO (Sll0208) from Synechocystis sp. PCC 6803
gene_oid	Locus Tag	Gene Symbol	Product Name	DNA Seq Length	AA Seq Length	Genome	Enzymes	COGs	COG Categories	Pfams	TIGRfams	Signal Peptide	Transmembrane Helices
641253123	AM1_4041		hypothetical protein	696	231	Acaryochloris marina MBIC11017	EC:4.1.99.5			pfam11266	TIGR04059	No	No
2514737477	ACCM5_010100017618		aldehyde decarbonylase	696	231	Acaryochloris sp CCMEE 5410	EC:4.1.99.5			pfam11266	TIGR04059	No	No
2516859923	131C_0470		long-chain fatty aldehyde decarbonylase	699	232	Anabaena circinalis AWQC131C (Submitted file with automatic translation by Kostas)	EC:4.1.99.5			pfam11266	TIGR04059	No	No
2516864189	310F_4132		long-chain fatty aldehyde decarbonylase	699	232	Anabaena circinalis AWQC310F (Submitted file with automatic translation by Kostas)	EC:4.1.99.5			pfam11266	TIGR04059	No	No
2504133056	Anacy_3389		hypothetical protein	699	232	Anabaena cylindrica PCC 7122	EC:4.1.99.5			pfam11266	TIGR04059	No	No
2540774459	ANA_C11210		hypothetical protein	699	232	Anabaena sp. 90	EC:4.1.99.5			pfam11266	TIGR04059	No	No
2506493736	Ana7108_3877		hypothetical protein	690	229	Anabaena sp. PCC 7108	EC:4.1.99.5			pfam11266	TIGR04059	No	No
646568029	Ava_2533		hypothetical protein	696	231	Anabaena variabilis ATCC 29413	EC:4.1.99.5			pfam11266	TIGR04059	No	No
643170003	AmaxDRAFT_2369		conserved hypothetical protein	696	231	Arthrospira maxima CS-328	EC:4.1.99.5			pfam11266	TIGR04059	No	No
2507452063	SPLC1_S540490		long-chain fatty aldehyde decarbonylase	696	231	Arthrospira platensis C1 (Draft2 circular genome )	EC:4.1.99.5			pfam11266	TIGR04059	No	No
650388530	NIES39_M01940		hypothetical protein	696	231	Arthrospira platensis NIES-39	EC:4.1.99.5			pfam11266	TIGR04059	No	No
646127881	AplaP_010100000840		hypothetical protein	696	231	Arthrospira platensis Paraca	EC:4.1.99.5			pfam11266	TIGR04059	No	No
648385624	APCC8_010100002124		hypothetical protein	696	231	Arthrospira sp. PCC 8005	EC:4.1.99.5			pfam11266	TIGR04059	No	No
2510031331	Cal7102DRAFT_08695		long-chain fatty aldehyde decarbonylase	693	230	Calothrix desertica PCC 7102	EC:4.1.99.5			pfam11266	TIGR04059	No	No
2504097383	Cal6303_4369		hypothetical protein	696	231	Calothrix sp. PCC 6303	EC:4.1.99.5			pfam11266	TIGR04059	No	No
2507482447	Cal7103DRAFT_00093540		long-chain fatty aldehyde decarbonylase	693	230	Calothrix sp. PCC 7103	EC:4.1.99.5			pfam11266	TIGR04059	No	No
2505803909	Cal7507_5586		hypothetical protein	696	231	Calothrix sp. PCC 7507	EC:4.1.99.5			pfam11266	TIGR04059	No	No
2510440152	Cha6605_4153		long-chain fatty aldehyde decarbonylase	696	231	Chamaesiphon minutus PCC 6605	EC:4.1.99.5			pfam11266	TIGR04059	No	No
2551969331	UYCDRAFT_04889		long-chain fatty aldehyde decarbonylase	696	231	Chlorogloeopsis fritschii PCC 6912	EC:4.1.99.5			pfam11266	TIGR04059	No	No
2550829849	UYEDRAFT_02375		long-chain fatty aldehyde decarbonylase	696	231	Chlorogloeopsis sp. PCC 9212	EC:4.1.99.5			pfam11266	TIGR04059	No	No
2503611811	Chro_1554		hypothetical protein	696	231	Chroococcidiopsis thermalis PCC 7203	EC:4.1.99.5			pfam11266	TIGR04059	No	No
2504686886	Cri9333_4418		hypothetical protein	690	229	Crinalium epipsammum PCC 9333	EC:4.1.99.5			pfam11266	TIGR04059	No	No
2531848813	CWATWH0003_1074		cyanobacterial hypothetical protein	696	231	Crocosphaera watsonii WH 0003	EC:4.1.99.5			pfam11266	TIGR04059	No	No
2503318445	CWat_WH0401_DRAFT_00014340		fatty aldehyde decarbonylase	696	231	Crocosphaera watsonii WH 0401 (draft1)	EC:4.1.99.5			pfam11266	TIGR04059	No	No
638429962	CwatDRAFT_5731		conserved hypothetical protein	696	231	Crocosphaera watsonii WH 8501	EC:4.1.99.5			pfam11266	TIGR04059	No	No
2503745953	Cyan10605_1692		hypothetical protein	693	230	Cyanobacterium aponinum PCC 10605	EC:4.1.99.5			pfam11266	TIGR04059	No	Yes
646530367	UCYN_05810		hypothetical protein	696	231	Cyanobacterium sp. UCYN-A	EC:4.1.99.5			pfam11266	TIGR04059	No	Yes
2508550427	Cyagr_0039		long-chain fatty aldehyde decarbonylase	741	246	Cyanobium gracile PCC 6307	EC:4.1.99.5			pfam11266	TIGR04059	No	No
647589062	CPCC7001_2687		conserved hypothetical protein	750	249	Cyanobium sp. PCC 7001	EC:4.1.99.5			pfam11266	TIGR04059	No	No
2507500974	Cy51472_1833		long-chain fatty aldehyde decarbonylase	696	231	Cyanothece sp. BH63E, ATCC 51472	EC:4.1.99.5			pfam11266	TIGR04059	No	No
641675248	cce_0778		hypothetical protein	696	231	Cyanothece sp. BH68, ATCC 51142	EC:4.1.99.5			pfam11266	TIGR04059	No	No
640626022	CY0110_00630		hypothetical protein	696	231	Cyanothece sp. CCY 0110	EC:4.1.99.5			pfam11266	TIGR04059	No	No
643583404	Cyan7425_0398		hypothetical protein	696	231	Cyanothece sp. PCC 7425	EC:4.1.99.5			pfam11266	TIGR04059	No	No
643473564	PCC8801_0455		hypothetical protein	696	231	Cyanothece sp. PCC 8801	EC:4.1.99.5			pfam11266	TIGR04059	No	No
644978504	Cyan8802_0468		hypothetical protein	696	231	Cyanothece sp. PCC 8802	EC:4.1.99.5			pfam11266	TIGR04059	No	No
647105250	CRC_00935		conserved hypothetical protein	705	234	Cylindrospermopsis raciborskii CS-505	EC:4.1.99.5			pfam11266	TIGR04059	No	No
2522379956			cyanobacterial hypothetical protein	159	52	Cylindrospermopsis raciborskii CS-506				pfam11266		No	No
2522375727			fatty aldehyde decarbonylase	705	234	Cylindrospermopsis raciborskii CS-509	EC:4.1.99.5			pfam11266	TIGR04059	No	No
2509766737	CylstDRAFT_0697		long-chain fatty aldehyde decarbonylase	699	232	Cylindrospermum stagnale PCC 7417	EC:4.1.99.5			pfam11266	TIGR04059	No	No
2509554564	Dacsa_2178		long-chain fatty aldehyde decarbonylase	696	231	Dactylococcopsis salina PCC 8305	EC:4.1.99.5			pfam11266	TIGR04059	No	No
2550706012	UYIDRAFT_01896		long-chain fatty aldehyde decarbonylase	696	231	Fischerella muscicola PCC 7414	EC:4.1.99.5			pfam11266	TIGR04059	No	No
2550699902	UYGDRAFT_02391		Protein of unknown function (DUF3066)	696	231	Fischerella muscicola SAG 1427-1	EC:4.1.99.5			pfam11266		No	No
2505768472	FJSC11DRAFT_2719		hypothetical protein	696	231	Fischerella sp. JSC-11	EC:4.1.99.5			pfam11266	TIGR04059	No	No
2517060888	PCC9339DRAFT_01743		long-chain fatty aldehyde decarbonylase	696	231	Fischerella sp. PCC 9339	EC:4.1.99.5			pfam11266	TIGR04059	No	No
2512979388	Fis9431DRAFT_3717		long-chain fatty aldehyde decarbonylase	696	231	Fischerella sp. PCC 9431	EC:4.1.99.5			pfam11266	TIGR04059	No	No
2516149573	FIS9605DRAFT_06581		long-chain fatty aldehyde decarbonylase	696	231	Fischerella sp. PCC 9605	EC:4.1.99.5			pfam11266	TIGR04059	No	No
2550716005	UYKDRAFT_00796		long-chain fatty aldehyde decarbonylase	696	231	Fischerella thermalis PCC 7521	EC:4.1.99.5			pfam11266	TIGR04059	No	No
2501543429	fdiDRAFT45080		fatty aldehyde decarbonylase	696	231	Fremyella diplosiphon UTEX 481	EC:4.1.99.5			pfam11266	TIGR04059	No	No
2510100760	Gei7105DRAFT_2015		long-chain fatty aldehyde decarbonylase	699	232	Geitlerinema sp. PCC 7105	EC:4.1.99.5			pfam11266	TIGR04059	No	No
2503607563	GEI7407_1564		hypothetical protein	696	231	Geitlerinema sp. PCC 7407	EC:4.1.99.5			pfam11266	TIGR04059	No	No
637460552	gll3146		hypothetical protein	708	235	Gloeobacter violaceus PCC 7421	EC:4.1.99.5			pfam11266	TIGR04059	No	No
2508644525	GLO73106DRAFT_00007770		long-chain fatty aldehyde decarbonylase	696	231	Gloeocapsa sp. PCC 73106	EC:4.1.99.5	COG3461	S	pfam11266	TIGR04059	No	No
2503792698	Glo7428_0150		hypothetical protein	699	232	Gloeocapsa sp. PCC 7428	EC:4.1.99.5			pfam11266	TIGR04059	No	No
2503635677	PCC7418_0961		hypothetical protein	696	231	Halothece sp. PCC 7418	EC:4.1.99.5			pfam11266	TIGR04059	No	No
2509805117	LepboDRAFT_4459		long-chain fatty aldehyde decarbonylase	696	231	Leptolyngbya boryana PCC 6306	EC:4.1.99.5			pfam11266	TIGR04059	No	No
2509752569	CyanoDRAFT_00065950		long-chain fatty aldehyde decarbonylase	507	168	Leptolyngbya sp. 2LT21S03 (Solid & 454 Clean assembly draft 1)	EC:4.1.99.5			pfam11266	TIGR04059	No	No
2509844583	Lepto7375DRAFT_4600		long-chain fatty aldehyde decarbonylase	696	231	Leptolyngbya sp. PCC 7375	EC:4.1.99.5			pfam11266	TIGR04059	No	No
640014937	L8106_07069		hypothetical protein	696	231	Lyngbya sp. CCY 8106	EC:4.1.99.5			pfam11266	TIGR04059	No	No
2517242908	Mas10914DRAFT_4151		long-chain fatty aldehyde decarbonylase	696	231	Mastigocladopsis repens PCC 10914	EC:4.1.99.5			pfam11266	TIGR04059	No	No
2264819649	YY1DRAFT_06660		long-chain fatty aldehyde decarbonylase	696	231	Mastigocoleus testarum BC008	EC:4.1.99.5			pfam11266	TIGR04059	No	No
2509779973	Mic7126DRAFT_0724		long-chain fatty aldehyde decarbonylase	696	231	Microchaete sp. PCC 7126	EC:4.1.99.5			pfam11266	TIGR04059	No	No
647568243	MC7420_893		hypothetical protein	720	239	Microcoleus chthonoplastes PCC 7420	EC:4.1.99.5			pfam11266	TIGR04059	No	No
2509436370	Mic7113_4535		long-chain fatty aldehyde decarbonylase	696	231	Microcoleus sp. PCC 7113	EC:4.1.99.5			pfam11266	TIGR04059	No	No
2506347525	MicvaDRAFT_5553		long-chain fatty aldehyde decarbonylase	693	230	Microcoleus vaginatus FGP-2	EC:4.1.99.5			pfam11266	TIGR04059	No	No
2505170051	Mvag_PCC9802_DRAFT2_00044520		long-chain fatty aldehyde decarbonylase	693	230	Microcoleus vaginatus PCC 9802	EC:4.1.99.5			pfam11266	TIGR04059	No	No
2534358679	C789_2941		hypothetical protein	696	231	Microcystis aeruginosa DIANCHI905	EC:4.1.99.5			pfam11266	TIGR04059	No	No
641539328	MAE_53090		hypothetical protein	696	231	Microcystis aeruginosa NIES-843	EC:4.1.99.5			pfam11266	TIGR04059	No	No
2539975665			conserved hypothetical protein	696	231	Microcystis aeruginosa PCC 7941	EC:4.1.99.5			pfam11266	TIGR04059	No	No
2535048679			conserved hypothetical protein	696	231	Microcystis aeruginosa PCC 9432	EC:4.1.99.5			pfam11266	TIGR04059	No	No
2539985729			conserved hypothetical protein	696	231	Microcystis aeruginosa PCC 9443	EC:4.1.99.5			pfam11266	TIGR04059	No	No
2535021691			conserved hypothetical protein	696	231	Microcystis aeruginosa PCC 9701	EC:4.1.99.5			pfam11266	TIGR04059	No	No
2535017571			conserved hypothetical protein	696	231	Microcystis aeruginosa PCC 9717	EC:4.1.99.5			pfam11266	TIGR04059	No	No
2535042973			conserved hypothetical protein	696	231	Microcystis aeruginosa PCC 9806	EC:4.1.99.5			pfam11266	TIGR04059	No	No
2535036107			conserved hypothetical protein	696	231	Microcystis aeruginosa PCC 9807	EC:4.1.99.5			pfam11266	TIGR04059	No	No
2535031556			conserved hypothetical protein	696	231	Microcystis aeruginosa PCC 9808	EC:4.1.99.5			pfam11266	TIGR04059	No	No
2535026328			conserved hypothetical protein	696	231	Microcystis aeruginosa PCC 9809	EC:4.1.99.5			pfam11266	TIGR04059	No	No
2546674413	MAESPC_03907		aldehyde decarbonylase	696	231	Microcystis aeruginosa SPC777	EC:4.1.99.5			pfam11266	TIGR04059	No	No
2541968215	O53_4877		hypothetical protein	696	231	Microcystis aeruginosa TAIHU98	EC:4.1.99.5			pfam11266	TIGR04059	No	No
2533920880			conserved hypothetical protein	696	231	Microcystis sp. T1-4	EC:4.1.99.5			pfam11266	TIGR04059	No	No
2509777104	Lepto7104DRAFT_4325		long-chain fatty aldehyde decarbonylase	696	231	Nodosilinea nodulosa PCC 7104	EC:4.1.99.5	COG1633	S	pfam11266	TIGR04059	No	No
640023536	N9414_21230		hypothetical protein	696	231	Nodularia spumigena CCY9414	EC:4.1.99.5			pfam11266	TIGR04059	No	No
648051022	Aazo_3371		hypothetical protein	699	232	Nostoc azollae 0708	EC:4.1.99.5			pfam11266	TIGR04059	No	No
642600939	Npun_R1711		hypothetical protein	699	232	Nostoc punctiforme PCC 73102	EC:4.1.99.5			pfam11266	TIGR04059	No	No
2503739659	Nos7107_1028		hypothetical protein	696	231	Nostoc sp. PCC 7107	EC:4.1.99.5			pfam11266	TIGR04059	No	No
637235693	alr5283		hypothetical protein	696	231	Nostoc sp. PCC 7120	EC:4.1.99.5			pfam11266	TIGR04059	No	No
2509811872	Nos7524_4304		long-chain fatty aldehyde decarbonylase	696	231	Nostoc sp. PCC 7524	EC:4.1.99.5			pfam11266	TIGR04059	No	No
2509421282	Oscil6304_2075		long-chain fatty aldehyde decarbonylase	699	232	Oscillatoria acuminata PCC 6304	EC:4.1.99.5	COG1633	S	pfam11266	TIGR04059	No	No
2508875245	Oscil6407DRAFT_00033660		long-chain fatty aldehyde decarbonylase	696	231	Oscillatoria formosa PCC 6407	EC:4.1.99.5			pfam11266	TIGR04059	No	No
2504087467	Osc7112_0944		hypothetical protein	693	230	Oscillatoria nigro-viridis PCC 7112	EC:4.1.99.5			pfam11266	TIGR04059	No	No
2509511093	Osc10802DRAFT_4744		long-chain fatty aldehyde decarbonylase	696	231	Oscillatoria sp. PCC 10802	EC:4.1.99.5			pfam11266	TIGR04059	No	No
648856004	OSCI_940017		conserved hypothetical protein	696	231	Oscillatoria sp. PCC 6506	EC:4.1.99.5			pfam11266	TIGR04059	No	No
2510097721	OsccyDRAFT_4053		long-chain fatty aldehyde decarbonylase	696	231	Oscillatoriales sp. JSC-12	EC:4.1.99.5			pfam11266	TIGR04059	No	No
2506070738	CYA405DRAFT_0001.00001320		fatty aldehyde decarbonylase	693	230	Planktothrix NIVA-CYA405	EC:4.1.99.5			pfam11266	TIGR04059	No	No
2506077733	CYA406DRAFT_0001.00021760		fatty aldehyde decarbonylase	693	230	Planktothrix NIVA-CYA406	EC:4.1.99.5			pfam11266	TIGR04059	No	No
2503243490	P._agardhii_20090528_1705		Ferritin/ribonucleotide reductase	693	230	Planktothrix agardhii NIVA-CYA 126/8	EC:4.1.99.5			pfam11266	TIGR04059	No	No
2506414144	DRAFT34_00018090		long-chain fatty aldehyde decarbonylase	693	230	Planktothrix agardhii NIVA-CYA 34	EC:4.1.99.5			pfam11266	TIGR04059	No	No
2523877889	cya56DRAFT2_01079		fatty aldehyde decarbonylase	693	230	Planktothrix agardhii NIVA-CYA 56/3	EC:4.1.99.5			pfam11266	TIGR04059	No	No
2512987433	cya540Draft1_00132		long-chain fatty aldehyde decarbonylase	693	230	Planktothrix prolifica NIVA-CYA 540 (Draft1)	EC:4.1.99.5			pfam11266	TIGR04059	No	No
2506420022	Draft98_00026770		long-chain fatty aldehyde decarbonylase	693	230	Planktothrix rubescens NIVA-CYA 98	EC:4.1.99.5			pfam11266	TIGR04059	No	No
2506394457	Strain585_scaffold_00034010		long-chain fatty aldehyde decarbonylase	693	230	Planktothrix sp. 585	EC:4.1.99.5			pfam11266	TIGR04059	No	No
2506383794	NIVACYA15_00027950		long-chain fatty aldehyde decarbonylase	693	230	Planktothrix sp. NIVA CYA 15	EC:4.1.99.5			pfam11266	TIGR04059	No	No
2523884545	cya407DRAFT2_02781		fatty aldehyde decarbonylase	693	230	Planktothrix sp. NIVA-CYA407	EC:4.1.99.5			pfam11266	TIGR04059	No	No
2507416110	st147_cleanDRAFT_00040160		long-chain fatty aldehyde decarbonylase	693	230	Planktothrix sp. st147	EC:4.1.99.5			pfam11266	TIGR04059	No	No
640078300	A9601_05881		hypothetical protein	756	251	Prochlorococcus marinus AS9601	EC:4.1.99.5			pfam11266	TIGR04059	No	No
641284894	P9211_05351		hypothetical protein	729	242	Prochlorococcus marinus MIT 9211	EC:4.1.99.5			pfam11266	TIGR04059	No	No
640943216	P9215_06131		hypothetical protein	753	250	Prochlorococcus marinus MIT 9215	EC:4.1.99.5			pfam11266	TIGR04059	No	No
640160138	P9301_05581		hypothetical protein	756	251	Prochlorococcus marinus MIT 9301	EC:4.1.99.5			pfam11266	TIGR04059	No	No
640086288	P9303_07791		hypothetical protein	732	243	Prochlorococcus marinus MIT 9303	EC:4.1.99.5			pfam11266	TIGR04059	No	No
637797052	PMT9312_0532		hypothetical protein	756	251	Prochlorococcus marinus MIT 9312	EC:4.1.99.5			pfam11266	TIGR04059	No	No
637447923	PMT1231		hypothetical protein	732	243	Prochlorococcus marinus MIT 9313	EC:4.1.99.5			pfam11266	TIGR04059	No	No
640080273	P9515_05961		hypothetical protein	732	243	Prochlorococcus marinus MIT 9515	EC:4.1.99.5			pfam11266	TIGR04059	No	No
647673545	P9202_1112		conserved hypothetical protein	483	160	Prochlorococcus marinus MIT9202				pfam11266	TIGR04059	No	No
640083865	NATL1_05881		hypothetical protein	726	241	Prochlorococcus marinus NATL1A	EC:4.1.99.5			pfam11266	TIGR04059	No	No
637688756	PMN2A_1863		hypothetical protein	726	241	Prochlorococcus marinus NATL2A	EC:4.1.99.5			pfam11266	TIGR04059	No	No
637440945	Pro0532		hypothetical protein	714	237	Prochlorococcus marinus marinus CCMP 1375	EC:4.1.99.5			pfam11266	TIGR04059	No	No
637449539	PMM0532		hypothetical protein	717	238	Prochlorococcus marinus pastoris CCMP 1986	EC:4.1.99.5			pfam11266	TIGR04059	No	No
638115578	sync_1990		hypothetical protein	729	242	Prochlorococcus sp. CC9311	EC:4.1.99.5			pfam11266	TIGR04059	No	No
637775328	Syncc9605_0728		hypothetical protein	720	239	Prochlorococcus sp. CC9605	EC:4.1.99.5			pfam11266	TIGR04059	No	No
637771826	Syncc9902_1635		hypothetical protein	720	239	Prochlorococcus sp. CC9902	EC:4.1.99.5			pfam11266	TIGR04059	No	No
2553548136	A969DRAFT_00637		fatty aldehyde decarbonylase	753	250	Prochlorococcus sp. W4	EC:4.1.99.5			pfam11266	TIGR04059	No	No
640543006	SynWH7803_0654		Ferritin-like, diiron-carboxylate protein	732	243	Prochlorococcus sp. WH 7803	EC:4.1.99.5			pfam11266	TIGR04059	No	No
637445856	SYNW1738		hypothetical protein	720	239	Prochlorococcus sp. WH8102	EC:4.1.99.5			pfam11266	TIGR04059	No	No
2509500953	Pro9006DRAFT_2448		long-chain fatty aldehyde decarbonylase	693	230	Prochlorothrix hollandica PCC 9006	EC:4.1.99.5			pfam11266	TIGR04059	No	No
2507089656	Pse6802_4270		long-chain fatty aldehyde decarbonylase	702	233	Pseudanabaena sp. PCC 6802	EC:4.1.99.5			pfam11266	TIGR04059	No	No
2504682094	Pse7367_3626		hypothetical protein	702	233	Pseudanabaena sp. PCC 7367	EC:4.1.99.5			pfam11266	TIGR04059	No	No
2504582283	Pse7429DRAFT_2958		hypothetical protein	696	231	Pseudanabaena sp. PCC 7429	EC:4.1.99.5			pfam11266	TIGR04059	No	No
647109775	CRD_02383		conserved hypothetical protein	699	232	Raphidiopsis brookii D9	EC:4.1.99.5			pfam11266	TIGR04059	No	No
2510088936	Riv7116_3790		long-chain fatty aldehyde decarbonylase	696	231	Rivularia sp. PCC 7116	EC:4.1.99.5			pfam11266	TIGR04059	No	No
2551953595	WA1DRAFT_00018		long-chain fatty aldehyde decarbonylase	696	231	Scytonema hofmanni PCC 7110	EC:4.1.99.5			pfam11266	TIGR04059	No	No
2507334748	Tol9009DRAFT_00047350		long-chain fatty aldehyde decarbonylase	693	230	Scytonema hofmanni UTEX 2349	EC:4.1.99.5			pfam11266	TIGR04059	No	No
2506609003	Spi6313_1363		long-chain fatty aldehyde decarbonylase	696	231	Spirulina major PCC 6313	EC:4.1.99.5			pfam11266	TIGR04059	No	No
2506600578	Spi9445_3449		long-chain fatty aldehyde decarbonylase	696	231	Spirulina subsalsa PCC 9445	EC:4.1.99.5			pfam11266	TIGR04059	No	No
637615690	syc0050_d		hypothetical protein	765	254	Synechococcus elongatus PCC 6301	EC:4.1.99.5			pfam11266	TIGR04059	No	No
637800026	Synpcc7942_1593		hypothetical protein	696	231	Synechococcus elongatus PCC 7942	EC:4.1.99.5			pfam11266	TIGR04059	No	No
639886450	BL107_10456		hypothetical protein	690	229	Synechococcus sp. BL107	EC:4.1.99.5			pfam11266	TIGR04059	No	No
650128583	SCB01_010100005094		aldehyde decarbonylase	714	237	Synechococcus sp. CB0101	EC:4.1.99.5			pfam11266	TIGR04059	No	No
650132347	SCB02_010100008715		aldehyde decarbonylase	717	238	Synechococcus sp. CB0205	EC:4.1.99.5			pfam11266	TIGR04059	No	No
2517172562	Syn9616DRAFT_0228		long-chain fatty aldehyde decarbonylase	765	254	Synechococcus sp. CC9616	EC:4.1.99.5			pfam11266	TIGR04059	No	No
637876837	CYB_2442		hypothetical protein	723	240	Synechococcus sp. JA-2-3B'a(2-13)	EC:4.1.99.5			pfam11266	TIGR04059	No	No
637872006	CYA_0415		hypothetical protein	732	243	Synechococcus sp. JA-3-3Ab	EC:4.1.99.5			pfam11266	TIGR04059	No	No
2507317421	KS100_00009020		long-chain fatty aldehyde decarbonylase	765	254	Synechococcus sp. KORDI-100 (genome sequencing)	EC:4.1.99.5			pfam11266	TIGR04059	No	Yes
2507311719	KS49_00007420		long-chain fatty aldehyde decarbonylase	720	239	Synechococcus sp. KORDI-49 (genome sequencing)	EC:4.1.99.5			pfam11266	TIGR04059	No	No
2507314430	KS52_00007360		long-chain fatty aldehyde decarbonylase	720	239	Synechococcus sp. KORDI-52 (genome sequencing)	EC:4.1.99.5			pfam11266	TIGR04059	No	No
2509430321	Syn6312_2280		long-chain fatty aldehyde decarbonylase	693	230	Synechococcus sp. PCC 6312	EC:4.1.99.5			pfam11266	TIGR04059	No	No
647576943	S7335_4509		hypothetical protein	696	231	Synechococcus sp. PCC 7335	EC:4.1.99.5			pfam11266	TIGR04059	No	No
2506746454	Syn7336_1162		long-chain fatty aldehyde decarbonylase	744	247	Synechococcus sp. PCC 7336	EC:4.1.99.5			pfam11266	TIGR04059	No	No
2508690078	Syn7502_03278		long-chain fatty aldehyde decarbonylase	714	237	Synechococcus sp. PCC 7502	EC:4.1.99.5			pfam11266	TIGR04059	No	No
640546533	SynRCC307_1586		Ferritin-like superfamily protein	726	241	Synechococcus sp. RCC 307	EC:4.1.99.5			pfam11266	TIGR04059	No	No
639889634	RS9916_27279		hypothetical protein	732	243	Synechococcus sp. RS9916	EC:4.1.99.5			pfam11266	TIGR04059	No	No
638962046	RS9917_09941		hypothetical protein	732	243	Synechococcus sp. RS9917	EC:4.1.99.5			pfam11266	TIGR04059	No	No
2507494277	Syn8016_3002		long-chain fatty aldehyde decarbonylase	729	242	Synechococcus sp. WH 8016	EC:4.1.99.5			pfam11266	TIGR04059	No	No
647835956	SH8109_1271		conserved hypothetical protein	720	239	Synechococcus sp. WH 8109	EC:4.1.99.5			pfam11266	TIGR04059	No	No
638959747	WH5701_11444		hypothetical protein	762	253	Synechococcus sp. WH5701	EC:4.1.99.5			pfam11266	TIGR04059	No	No
639019953	WH7805_14163		hypothetical protein	732	243	Synechococcus sp. WH7805	EC:4.1.99.5			pfam11266	TIGR04059	No	No
651080013	SYNGTS_2252	sll0208	hypothetical protein	696	231	Synechocystis sp. GT-S, PCC 6803	EC:4.1.99.5	COG1633	S	pfam11266	TIGR04059	No	No
637011715	sll0208		hypothetical protein	696	231	Synechocystis sp. PCC 6803	EC:4.1.99.5			pfam11266	TIGR04059	No	No
2514154606	SYNPCCN_2250		hypothetical protein	696	231	Synechocystis sp. PCC 6803, GT-I	EC:4.1.99.5	COG1633	S	pfam11266	TIGR04059	No	No
2514151389	SYNPCCP_2250		hypothetical protein	696	231	Synechocystis sp. PCC 6803, PCC-N	EC:4.1.99.5	COG1633	S	pfam11266	TIGR04059	No	No
2524499955	SYNPCCP_2250		hypothetical protein	696	231	Synechocystis sp. PCC 6803, PCC-P	EC:4.1.99.5	COG1633	S	pfam11266	TIGR04059	No	No
2517699535	SYN7509DRAFT_3652		fatty aldehyde decarbonylase	696	231	Synechocystis sp. PCC 7509	EC:4.1.99.5			pfam11266	TIGR04059	No	No
637313936	tll1313		hypothetical protein	696	231	Thermosynechococcus elongatus BP-1	EC:4.1.99.5			pfam11266	TIGR04059	No	No
638107379	Tery_2280		hypothetical protein	756	251	Trichodesmium erythraeum IMS101	EC:4.1.99.5			pfam11266	TIGR04059	No	No
2512634881	Chl7702DRAFT_3756		long-chain fatty aldehyde decarbonylase	696	231	cyanobacterium PCC 7702	EC:4.1.99.5			pfam11266	TIGR04059	No	No

## Sheet: Table S3_AAR
Tabel S3: Results of blastP search using the amino acid sequence of AAR (Sll0209) from Synechocystis sp. PCC 6803
gene_oid	Locus Tag	Gene Symbol	Product Name	DNA Seq Length	AA Seq Length	Genome	Enzymes	COGs	COG Categories	Pfams	TIGRfams	Signal Peptide	Transmembrane Helices
641253124	AM1_4042		hypothetical protein	1026	341	Acaryochloris marina MBIC11017	EC:1.2.1.80	COG5322	R	pfam00106	TIGR04058	No	No
2514737476	ACCM5_010100017613		acyl-ACP reductase	1026	341	Acaryochloris sp CCMEE 5410	EC:1.2.1.80	COG5322	R	pfam00106	TIGR04058	No	No
2516859924	131C_0471		long-chain fatty acyl-ACP reductase (aldehyde-forming)	1020	339	Anabaena circinalis AWQC131C (Submitted file with automatic translation by Kostas)	EC:1.2.1.80	COG5322	R	pfam01488	TIGR04058	No	No
2516864190	310F_4133		long-chain fatty acyl-ACP reductase (aldehyde-forming)	1020	339	Anabaena circinalis AWQC310F (Submitted file with automatic translation by Kostas)	EC:1.2.1.80	COG5322	R	pfam01488	TIGR04058	No	No
2504133057	Anacy_3390		short-chain dehydrogenase/reductase SDR	1020	339	Anabaena cylindrica PCC 7122	EC:1.2.1.80	COG5322	R	pfam01488	TIGR04058	No	No
2540774458	ANA_C11209		short chain dehydrogenase	1020	339	Anabaena sp. 90	EC:1.2.1.80	COG5322	R	pfam01488	TIGR04058	No	No
2506493735	Ana7108_3876		short-chain dehydrogenase/reductase SDR	1020	339	Anabaena sp. PCC 7108	EC:1.2.1.80	COG5322	R	pfam01488	TIGR04058	No	No
646568030	Ava_2534		hypothetical protein	1020	339	Anabaena variabilis ATCC 29413	EC:1.2.1.80	COG5322	R	pfam01488	TIGR04058	No	No
643170008	AmaxDRAFT_2374		conserved hypothetical protein	1020	339	Arthrospira maxima CS-328	EC:1.2.1.80	COG5322	R	pfam01488	TIGR04058	No	No
2507452057	SPLC1_S540430		long-chain fatty acyl-ACP reductase (aldehyde-forming)	1020	339	Arthrospira platensis C1 (Draft2 circular genome )	EC:1.2.1.80	COG5322	R	pfam01488	TIGR04058	No	No
650388528	NIES39_M01920		hypothetical protein	1020	339	Arthrospira platensis NIES-39	EC:1.2.1.80	COG5322	R	pfam01488	TIGR04058	No	No
646130470	AplaP_010100013983		hypothetical protein	1020	339	Arthrospira platensis Paraca	EC:1.2.1.80	COG5322	R	pfam01488	TIGR04058	No	No
648385629	APCC8_010100002149		hypothetical protein	1020	339	Arthrospira sp. PCC 8005	EC:1.2.1.80	COG5322	R	pfam01488	TIGR04058	No	No
2510031332	Cal7102DRAFT_08696		long-chain fatty acyl-ACP reductase (aldehyde-forming)	1023	340	Calothrix desertica PCC 7102	EC:1.2.1.80	COG5322	R	pfam01488	TIGR04058	No	No
2504097384	Cal6303_4370		short-chain dehydrogenase/reductase SDR	1020	339	Calothrix sp. PCC 6303	EC:1.2.1.80	COG5322	R	pfam00106	TIGR04058	No	No
2507482446	Cal7103DRAFT_00093530		long-chain fatty acyl-ACP reductase (aldehyde-forming)	1023	340	Calothrix sp. PCC 7103	EC:1.2.1.80	COG5322	R	pfam01488	TIGR04058	No	No
2505803908	Cal7507_5585		short-chain dehydrogenase/reductase SDR	1020	339	Calothrix sp. PCC 7507	EC:1.2.1.80	COG5322	R	pfam01488	TIGR04058	No	No
2510441416	Cha6605_5417		long-chain fatty acyl-ACP reductase (aldehyde-forming)	1032	343	Chamaesiphon minutus PCC 6605	EC:1.2.1.80	COG5322	R	pfam01488	TIGR04058	No	No
2551969332	UYCDRAFT_04890		long-chain fatty acyl-ACP reductase (aldehyde-forming)	1020	339	Chlorogloeopsis fritschii PCC 6912	EC:1.2.1.80	COG5322	R	pfam00106	TIGR04058	No	No
2550829848	UYEDRAFT_02374		long-chain fatty acyl-ACP reductase (aldehyde-forming)	1020	339	Chlorogloeopsis sp. PCC 9212	EC:1.2.1.80	COG5322	R	pfam00106	TIGR04058	No	No
2503611810	Chro_1553		short-chain dehydrogenase/reductase SDR	1038	345	Chroococcidiopsis thermalis PCC 7203	EC:1.2.1.80	COG5322	R	pfam01488	TIGR04058	No	No
2504686883	Cri9333_4415		short-chain dehydrogenase/reductase SDR	1020	339	Crinalium epipsammum PCC 9333	EC:1.2.1.80	COG5322	R	pfam01488	TIGR04058	No	No
2531849662	CWATWH0003_2641		hypothetical protein	1023	340	Crocosphaera watsonii WH 0003	EC:1.2.1.80	COG5322	R	pfam01488	TIGR04058	No	No
2503320314	CWat_WH0401_DRAFT_00033050		Predicted dehydrogenase	1023	340	Crocosphaera watsonii WH 0401 (draft1)	EC:1.2.1.80	COG5322	R	pfam01488	TIGR04058	No	No
638432184	CwatDRAFT_3385		similar to dehydrogenase	1023	340	Crocosphaera watsonii WH 8501	EC:1.2.1.80	COG5322	R	pfam01488	TIGR04058	No	No
2503745326	Cyan10605_1068		short-chain dehydrogenase/reductase SDR	1026	341	Cyanobacterium aponinum PCC 10605	EC:1.2.1.80	COG5322	R		TIGR04058	No	No
646530366	UCYN_05800		predicted dehydrogenase	1023	340	Cyanobacterium sp. UCYN-A	EC:1.2.1.80	COG5322	R	pfam01488	TIGR04058	No	No
2508550426	Cyagr_0038		long-chain fatty acyl-ACP reductase (aldehyde-forming)	1050	349	Cyanobium gracile PCC 6307	EC:1.2.1.80	COG5322	R	pfam00106	TIGR04058	No	No
647589063	CPCC7001_1240		dehydrogenase	1050	349	Cyanobium sp. PCC 7001	EC:1.2.1.80	COG5322	R	pfam01488	TIGR04058	No	No
2507501604	Cy51472_2463		long-chain fatty acyl-ACP reductase (aldehyde-forming)	1023	340	Cyanothece sp. BH63E, ATCC 51472	EC:1.2.1.80	COG5322	R	pfam01488	TIGR04058	No	No
641675909	cce_1430		hypothetical protein	1023	340	Cyanothece sp. BH68, ATCC 51142	EC:1.2.1.80	COG5322	R	pfam01488	TIGR04058	No	No
640626064	CY0110_29439		hypothetical protein	1023	340	Cyanothece sp. CCY 0110	EC:1.2.1.80	COG5322	R	pfam01488	TIGR04058	No	No
643583405	Cyan7425_0399		hypothetical protein	1023	340	Cyanothece sp. PCC 7425	EC:1.2.1.80	COG5322	R	pfam00106	TIGR04058	No	No
643473965	PCC8801_0872		dehydrogenase like protein	1023	340	Cyanothece sp. PCC 8801	EC:1.2.1.80	COG5322	R	pfam01488	TIGR04058	No	No
644978915	Cyan8802_0898		dehydrogenase-like protein	1023	340	Cyanothece sp. PCC 8802	EC:1.2.1.80	COG5322	R	pfam01488	TIGR04058	No	No
647105249	CRC_00934		conserved hypothetical protein	1020	339	Cylindrospermopsis raciborskii CS-505	EC:1.2.1.80	COG5322	R	pfam01488	TIGR04058	No	No
2522379955			Acetylornithine aminotransferase (EC 2.6.1.11)	1020	339	Cylindrospermopsis raciborskii CS-506	EC:1.2.1.80	COG5322	R	pfam01488	TIGR04058	No	No
2522375726			Acetylornithine aminotransferase (EC 2.6.1.11)	1020	339	Cylindrospermopsis raciborskii CS-509	EC:1.2.1.80	COG5322	R	pfam01488	TIGR04058	No	No
2509766736	CylstDRAFT_0696		long-chain fatty acyl-ACP reductase (aldehyde-forming)	1020	339	Cylindrospermum stagnale PCC 7417	EC:1.2.1.80	COG5322	R	pfam01488	TIGR04058	No	No
2509554566	Dacsa_2180		long-chain fatty acyl-ACP reductase (aldehyde-forming)	1047	348	Dactylococcopsis salina PCC 8305	EC:1.2.1.80	COG5322	R	pfam01488	TIGR04058	No	No
2550706013	UYIDRAFT_01897		long-chain fatty acyl-ACP reductase (aldehyde-forming)	1020	339	Fischerella muscicola PCC 7414	EC:1.2.1.80	COG5322	R	pfam01488	TIGR04058	No	No
2550699901	UYGDRAFT_02390		Predicted dehydrogenase	1020	339	Fischerella muscicola SAG 1427-1	EC:1.2.1.80	COG5322	R	pfam01488		No	No
2505768473	FJSC11DRAFT_2720		short-chain dehydrogenase/reductase SDR	1020	339	Fischerella sp. JSC-11	EC:1.2.1.80	COG5322	R	pfam01488	TIGR04058	No	No
2517060889	PCC9339DRAFT_01744		long-chain fatty acyl-ACP reductase (aldehyde-forming)	1020	339	Fischerella sp. PCC 9339	EC:1.2.1.80	COG5322	R	pfam01488	TIGR04058	No	No
2512979387	Fis9431DRAFT_3716		long-chain fatty acyl-ACP reductase (aldehyde-forming)	1020	339	Fischerella sp. PCC 9431	EC:1.2.1.80	COG5322	R	pfam01488	TIGR04058	No	No
2516149572	FIS9605DRAFT_06580		long-chain fatty acyl-ACP reductase (aldehyde-forming)	1020	339	Fischerella sp. PCC 9605	EC:1.2.1.80	COG5322	R	pfam01488	TIGR04058	No	No
2550716004	UYKDRAFT_00795		long-chain fatty acyl-ACP reductase (aldehyde-forming)	1020	339	Fischerella thermalis PCC 7521	EC:1.2.1.80	COG5322	R	pfam01488	TIGR04058	No	No
2501543430	fdiDRAFT45090		Predicted dehydrogenase	1020	339	Fremyella diplosiphon UTEX 481	EC:1.2.1.80	COG5322	R	pfam01488	TIGR04058	No	No
2510100761	Gei7105DRAFT_2016		long-chain fatty acyl-ACP reductase (aldehyde-forming)	1032	343	Geitlerinema sp. PCC 7105	EC:1.2.1.80	COG5322	R	pfam01488	TIGR04058	No	No
2503607564	GEI7407_1565		short-chain dehydrogenase/reductase SDR	1020	339	Geitlerinema sp. PCC 7407	EC:1.2.1.80	COG5322	R	pfam00106	TIGR04058	No	No
637460551	gll3145		hypothetical protein	1053	350	Gloeobacter violaceus PCC 7421	EC:1.2.1.80	COG5322	R	pfam00106	TIGR04058	No	No
2508644526	GLO73106DRAFT_00007780		long-chain fatty acyl-ACP reductase (aldehyde-forming)	1017	338	Gloeocapsa sp. PCC 73106	EC:1.2.1.80	COG5322	R	pfam01488	TIGR04058	No	No
2503792699	Glo7428_0151		short-chain dehydrogenase/reductase SDR	1020	339	Gloeocapsa sp. PCC 7428	EC:1.2.1.80	COG5322	R	pfam01488	TIGR04058	No	No
2503635676	PCC7418_0960		short-chain dehydrogenase/reductase SDR	1041	346	Halothece sp. PCC 7418	EC:1.2.1.80	COG5322	R	pfam01488	TIGR04058	No	No
2509805118	LepboDRAFT_4460		long-chain fatty acyl-ACP reductase (aldehyde-forming)	1032	343	Leptolyngbya boryana PCC 6306	EC:1.2.1.80	COG5322	R	pfam01488	TIGR04058	No	No
2509753093	CyanoDRAFT_00071190		long-chain fatty acyl-ACP reductase (aldehyde-forming)	1221	406	Leptolyngbya sp. 2LT21S03 (Solid & 454 Clean assembly draft 1)	EC:1.2.1.80	COG5322	R	pfam01488	TIGR04058	No	No
2509844584	Lepto7375DRAFT_4601		long-chain fatty acyl-ACP reductase (aldehyde-forming)	1023	340	Leptolyngbya sp. PCC 7375	EC:1.2.1.80	COG5322	R	pfam01488	TIGR04058	No	No
640014936	L8106_07064		hypothetical protein	1026	341	Lyngbya sp. CCY 8106	EC:1.2.1.80	COG5322	R	pfam00106	TIGR04058	No	No
2517242909	Mas10914DRAFT_4152		long-chain fatty acyl-ACP reductase (aldehyde-forming)	1020	339	Mastigocladopsis repens PCC 10914	EC:1.2.1.80	COG5322	R	pfam00106	TIGR04058	No	No
2264819650	YY1DRAFT_06661		long-chain fatty acyl-ACP reductase (aldehyde-forming)	1023	340	Mastigocoleus testarum BC008	EC:1.2.1.80	COG5322	R	pfam01488	TIGR04058	No	No
2509779974	Mic7126DRAFT_0725		long-chain fatty acyl-ACP reductase (aldehyde-forming)	1020	339	Microchaete sp. PCC 7126	EC:1.2.1.80	COG5322	R	pfam01488	TIGR04058	No	No
647568241	MC7420_852		hypothetical protein	1023	340	Microcoleus chthonoplastes PCC 7420	EC:1.2.1.80	COG5322	R	pfam01488	TIGR04058	No	No
2509436372	Mic7113_4537		long-chain fatty acyl-ACP reductase (aldehyde-forming)	1023	340	Microcoleus sp. PCC 7113	EC:1.2.1.80	COG5322	R	pfam01488	TIGR04058	No	No
2506347524	MicvaDRAFT_5552		short-chain dehydrogenase/reductase SDR	1026	341	Microcoleus vaginatus FGP-2	EC:1.2.1.80	COG5322	R	pfam01488	TIGR04058	No	No
2505170050	Mvag_PCC9802_DRAFT2_00044510		long-chain fatty acyl-ACP reductase (aldehyde-forming)	1026	341	Microcoleus vaginatus PCC 9802	EC:1.2.1.80	COG5322	R	pfam01488	TIGR04058	No	No
2534358680	C789_2942		hypothetical protein	1020	339	Microcystis aeruginosa DIANCHI905	EC:1.2.1.80	COG5322	R	pfam00106	TIGR04058	No	No
641539327	MAE_53080		dehydrogenase like	1020	339	Microcystis aeruginosa NIES-843	EC:1.2.1.80	COG5322	R	pfam00106	TIGR04058	No	No
2539975666			Dehydrogenase like	1020	339	Microcystis aeruginosa PCC 7941	EC:1.2.1.80	COG5322	R	pfam00106	TIGR04058	No	No
2535048678			Dehydrogenase like	1020	339	Microcystis aeruginosa PCC 9432	EC:1.2.1.80	COG5322	R	pfam00106	TIGR04058	No	No
2539985730			Dehydrogenase like	1020	339	Microcystis aeruginosa PCC 9443	EC:1.2.1.80	COG5322	R	pfam00106	TIGR04058	No	No
2535021692			Dehydrogenase like	1020	339	Microcystis aeruginosa PCC 9701	EC:1.2.1.80	COG5322	R	pfam00106	TIGR04058	No	No
2535017572			Dehydrogenase like	1020	339	Microcystis aeruginosa PCC 9717	EC:1.2.1.80	COG5322	R	pfam00106	TIGR04058	No	No
2535042972			Genome sequencing data, contig C320	1020	339	Microcystis aeruginosa PCC 9806	EC:1.2.1.80	COG5322	R	pfam00106	TIGR04058	No	No
2535036108			Dehydrogenase like	1020	339	Microcystis aeruginosa PCC 9807	EC:1.2.1.80	COG5322	R	pfam00106	TIGR04058	No	No
2535031557			Dehydrogenase like	1020	339	Microcystis aeruginosa PCC 9808	EC:1.2.1.80	COG5322	R	pfam00106	TIGR04058	No	No
2535026327			Dehydrogenase like	1020	339	Microcystis aeruginosa PCC 9809	EC:1.2.1.80	COG5322	R	pfam00106	TIGR04058	No	No
2546674414	MAESPC_03908		acyl-ACP reductase	1020	339	Microcystis aeruginosa SPC777	EC:1.2.1.80	COG5322	R	pfam00106	TIGR04058	No	No
2541968214	O53_4790		hypothetical protein	1020	339	Microcystis aeruginosa TAIHU98	EC:1.2.1.80	COG5322	R	pfam00106	TIGR04058	No	No
2533920881			Dehydrogenase like	1020	339	Microcystis sp. T1-4	EC:1.2.1.80	COG5322	R	pfam00106	TIGR04058	No	No
2509777103	Lepto7104DRAFT_4324		long-chain fatty acyl-ACP reductase (aldehyde-forming)	1053	350	Nodosilinea nodulosa PCC 7104	EC:1.2.1.80	COG5322	R	pfam00106	TIGR04058	No	No
640023535	N9414_21225		hypothetical protein	1041	346	Nodularia spumigena CCY9414	EC:1.2.1.80	COG5322	R	pfam01488	TIGR04058	No	No
648051021	Aazo_3370		short-chain dehydrogenase/reductase SDR	1020	339	Nostoc azollae 0708	EC:1.2.1.80	COG5322	R	pfam01488	TIGR04058	No	No
642600938	Npun_R1710		hypothetical protein	1020	339	Nostoc punctiforme PCC 73102	EC:1.2.1.80	COG5322	R	pfam01488	TIGR04058	No	No
2503739658	Nos7107_1027		short-chain dehydrogenase/reductase SDR	1020	339	Nostoc sp. PCC 7107	EC:1.2.1.80	COG5322	R	pfam01488	TIGR04058	No	No
637235694	alr5284		hypothetical protein	1020	339	Nostoc sp. PCC 7120	EC:1.2.1.80	COG5322	R	pfam01488	TIGR04058	No	No
2509811873	Nos7524_4305		long-chain fatty acyl-ACP reductase (aldehyde-forming)	1020	339	Nostoc sp. PCC 7524	EC:1.2.1.80	COG5322	R	pfam01488	TIGR04058	No	No
2509421280	Oscil6304_2073		long-chain fatty acyl-ACP reductase (aldehyde-forming)	1029	342	Oscillatoria acuminata PCC 6304	EC:1.2.1.80	COG5322	R		TIGR04058	No	No
2508875246	Oscil6407DRAFT_00033670		long-chain fatty acyl-ACP reductase (aldehyde-forming)	1023	340	Oscillatoria formosa PCC 6407	EC:1.2.1.80	COG5322	R	pfam01488	TIGR04058	No	No
2504087468	Osc7112_0945		short-chain dehydrogenase/reductase SDR	1026	341	Oscillatoria nigro-viridis PCC 7112	EC:1.2.1.80	COG5322	R	pfam01488	TIGR04058	No	No
2509511094	Osc10802DRAFT_4745		long-chain fatty acyl-ACP reductase (aldehyde-forming)	1026	341	Oscillatoria sp. PCC 10802	EC:1.2.1.80	COG5322	R	pfam01488	TIGR04058	No	No
648856005	OSCI_940018		conserved hypothetical protein	1023	340	Oscillatoria sp. PCC 6506	EC:1.2.1.80	COG5322	R	pfam01488	TIGR04058	No	No
2510097722	OsccyDRAFT_4054		long-chain fatty acyl-ACP reductase (aldehyde-forming)	1020	339	Oscillatoriales sp. JSC-12	EC:1.2.1.80	COG5322	R	pfam00106	TIGR04058	No	No
2506070739	CYA405DRAFT_0001.00001330		Predicted dehydrogenase	1026	341	Planktothrix NIVA-CYA405	EC:1.2.1.80	COG5322	R	pfam00106	TIGR04058	No	No
2506077732	CYA406DRAFT_0001.00021750		Predicted dehydrogenase	1026	341	Planktothrix NIVA-CYA406	EC:1.2.1.80	COG5322	R	pfam00106	TIGR04058	No	No
2503243491	P._agardhii_20090528_1706		Predicted dehydrogenase	1026	341	Planktothrix agardhii NIVA-CYA 126/8	EC:1.2.1.80	COG5322	R	pfam00106	TIGR04058	No	No
2506413254	DRAFT34_00009180		long-chain fatty acyl-ACP reductase (aldehyde-forming)	771	256	Planktothrix agardhii NIVA-CYA 34	EC:1.2.1.80	COG5322	R	pfam01488	TIGR04058	No	No
2523877888	cya56DRAFT2_01078		acyl-ACP reductase	1026	341	Planktothrix agardhii NIVA-CYA 56/3	EC:1.2.1.80	COG5322	R	pfam00106	TIGR04058	No	No
2512987434	cya540Draft1_00133		long-chain fatty acyl-ACP reductase (aldehyde-forming)	1026	341	Planktothrix prolifica NIVA-CYA 540 (Draft1)	EC:1.2.1.80	COG5322	R	pfam00106	TIGR04058	No	No
2506420023	Draft98_00026780		long-chain fatty acyl-ACP reductase (aldehyde-forming)	1026	341	Planktothrix rubescens NIVA-CYA 98	EC:1.2.1.80	COG5322	R	pfam00106	TIGR04058	No	No
2506394458	Strain585_scaffold_00034020		long-chain fatty acyl-ACP reductase (aldehyde-forming)	1026	341	Planktothrix sp. 585	EC:1.2.1.80	COG5322	R	pfam00106	TIGR04058	No	No
2506383793	NIVACYA15_00027940		long-chain fatty acyl-ACP reductase (aldehyde-forming)	1026	341	Planktothrix sp. NIVA CYA 15	EC:1.2.1.80	COG5322	R	pfam00106	TIGR04058	No	No
2523884544	cya407DRAFT2_02780		acyl-ACP reductase	1026	341	Planktothrix sp. NIVA-CYA407	EC:1.2.1.80	COG5322	R	pfam00106	TIGR04058	No	No
2507416111	st147_cleanDRAFT_00040170		long-chain fatty acyl-ACP reductase (aldehyde-forming)	1026	341	Planktothrix sp. st147	EC:1.2.1.80	COG5322	R	pfam00106	TIGR04058	No	No
640078301	A9601_05891		Predicted dehydrogenase	1041	346	Prochlorococcus marinus AS9601	EC:1.2.1.80	COG5322	R	pfam01488	TIGR04058	No	No
641284895	P9211_05361		Predicted dehydrogenase	1041	346	Prochlorococcus marinus MIT 9211	EC:1.2.1.80	COG5322	R	pfam00106	TIGR04058	No	No
640943217	P9215_06141		Predicted dehydrogenase	1041	346	Prochlorococcus marinus MIT 9215	EC:1.2.1.80	COG5322	R	pfam01488	TIGR04058	No	No
640160139	P9301_05591		Predicted dehydrogenase	1041	346	Prochlorococcus marinus MIT 9301	EC:1.2.1.80	COG5322	R	pfam01488	TIGR04058	No	No
640086289	P9303_07801		hypothetical protein	438	145	Prochlorococcus marinus MIT 9303		COG5322	R			No	No
637797053	PMT9312_0533		hypothetical protein	1041	346	Prochlorococcus marinus MIT 9312	EC:1.2.1.80	COG5322	R	pfam01488	TIGR04058	No	No
637447922	PMT1230		hypothetical protein	1038	345	Prochlorococcus marinus MIT 9313	EC:1.2.1.80	COG5322	R	pfam00106	TIGR04058	No	No
640080274	P9515_05971		Predicted dehydrogenase	1041	346	Prochlorococcus marinus MIT 9515	EC:1.2.1.80	COG5322	R	pfam01488	TIGR04058	No	No
647673547	P9202_843		dehydrogenase	1041	346	Prochlorococcus marinus MIT9202	EC:1.2.1.80	COG5322	R	pfam01488	TIGR04058	No	No
640083866	NATL1_05891		Predicted dehydrogenase	1041	346	Prochlorococcus marinus NATL1A	EC:1.2.1.80	COG5322	R	pfam00106	TIGR04058	No	No
637688757	PMN2A_1864		dehydrogenase	1041	346	Prochlorococcus marinus NATL2A	EC:1.2.1.80	COG5322	R	pfam00106	TIGR04058	No	No
637440946	Pro0533		Predicted dehydrogenase	1044	347	Prochlorococcus marinus marinus CCMP 1375	EC:1.2.1.80	COG5322	R	pfam00106	TIGR04058	No	No
637449540	PMM0533		hypothetical protein	1041	346	Prochlorococcus marinus pastoris CCMP 1986	EC:1.2.1.80	COG5322	R	pfam01488	TIGR04058	No	No
638115577	sync_1989		Predicted dehydrogenase	1047	348	Prochlorococcus sp. CC9311	EC:1.2.1.80	COG5322	R	pfam00106	TIGR04058	No	No
637775329	Syncc9605_0729		hypothetical protein	1041	346	Prochlorococcus sp. CC9605	EC:1.2.1.80	COG5322	R	pfam01488	TIGR04058	No	No
637771825	Syncc9902_1634		hypothetical protein	1041	346	Prochlorococcus sp. CC9902	EC:1.2.1.80	COG5322	R	pfam01488	TIGR04058	No	No
2553548135	A969DRAFT_00636		hypothetical protein	216	72	Prochlorococcus sp. W4		COG5322	R			No	No
640543007	SynWH7803_0655		Predicted dehydrogenase	1041	346	Prochlorococcus sp. WH 7803	EC:1.2.1.80	COG5322	R	pfam01488	TIGR04058	No	No
637445855	SYNW1737		hypothetical protein	1041	346	Prochlorococcus sp. WH8102	EC:1.2.1.80	COG5322	R	pfam00106	TIGR04058	No	No
2509500952	Pro9006DRAFT_2447		long-chain fatty acyl-ACP reductase (aldehyde-forming)	1026	341	Prochlorothrix hollandica PCC 9006	EC:1.2.1.80	COG5322	R	pfam01488	TIGR04058	No	No
2507089657	Pse6802_4271		short-chain dehydrogenase/reductase SDR	1020	339	Pseudanabaena sp. PCC 6802	EC:1.2.1.80	COG5322	R	pfam01488	TIGR04058	No	No
2504682095	Pse7367_3627		hypothetical protein	1020	339	Pseudanabaena sp. PCC 7367	EC:1.2.1.80	COG5322	R	pfam00106	TIGR04058	No	No
2504582284	Pse7429DRAFT_2959		short-chain dehydrogenase/reductase SDR	1020	339	Pseudanabaena sp. PCC 7429	EC:1.2.1.80	COG5322	R	pfam01488	TIGR04058	No	No
647109776	CRD_02384		Predicted dehydrogenase	1020	339	Raphidiopsis brookii D9	EC:1.2.1.80	COG5322	R	pfam01488	TIGR04058	No	No
2510088937	Riv7116_3791		long-chain fatty acyl-ACP reductase (aldehyde-forming)	1020	339	Rivularia sp. PCC 7116	EC:1.2.1.80	COG5322	R	pfam00106	TIGR04058	No	No
2551953596	WA1DRAFT_00019		acyl-ACP reductase	1020	339	Scytonema hofmanni PCC 7110	EC:1.2.1.80	COG5322	R	pfam01488	TIGR04058	No	No
2507334747	Tol9009DRAFT_00047340		long-chain fatty acyl-ACP reductase (aldehyde-forming)	1020	339	Scytonema hofmanni UTEX 2349	EC:1.2.1.80	COG5322	R	pfam01488	TIGR04058	No	No
2506609002	Spi6313_1362		short-chain dehydrogenase/reductase SDR	1023	340	Spirulina major PCC 6313	EC:1.2.1.80	COG5322	R	pfam00106	TIGR04058	No	No
2506600577	Spi9445_3448		short-chain dehydrogenase/reductase SDR	1023	340	Spirulina subsalsa PCC 9445	EC:1.2.1.80	COG5322	R	pfam00106	TIGR04058	No	No
637615691	syc0051_d		hypothetical protein	1026	341	Synechococcus elongatus PCC 6301	EC:1.2.1.80	COG5322	R	pfam00106	TIGR04058	No	No
637800027	Synpcc7942_1594		hypothetical protein	1026	341	Synechococcus elongatus PCC 7942	EC:1.2.1.80	COG5322	R	pfam00106	TIGR04058	No	No
639886451	BL107_10461		hypothetical protein	1041	346	Synechococcus sp. BL107	EC:1.2.1.80	COG5322	R	pfam01488	TIGR04058	No	No
650128582	SCB01_010100005089		acyl-ACP reductase	1068	355	Synechococcus sp. CB0101	EC:1.2.1.80	COG5322	R	pfam01488	TIGR04058	No	No
650132346	SCB02_010100008710		acyl-ACP reductase	1065	354	Synechococcus sp. CB0205	EC:1.2.1.80	COG5322	R	pfam00106	TIGR04058	No	No
2517172563	Syn9616DRAFT_0229		long-chain fatty acyl-ACP reductase (aldehyde-forming)	1083	360	Synechococcus sp. CC9616	EC:1.2.1.80	COG5322	R	pfam01488	TIGR04058	No	No
637876836	CYB_2441		semialdehyde dehydrogenase family protein	1026	341	Synechococcus sp. JA-2-3B'a(2-13)	EC:1.2.1.80	COG5322	R	pfam01118	TIGR04058	No	No
637872005	CYA_0414		hypothetical protein	1026	341	Synechococcus sp. JA-3-3Ab	EC:1.2.1.80	COG5322	R	pfam01488	TIGR04058	No	No
2507317422	KS100_00009030		long-chain fatty acyl-ACP reductase (aldehyde-forming)	1083	360	Synechococcus sp. KORDI-100 (genome sequencing)	EC:1.2.1.80	COG5322	R	pfam00106	TIGR04058	No	No
2507311720	KS49_00007430		long-chain fatty acyl-ACP reductase (aldehyde-forming)	1041	346	Synechococcus sp. KORDI-49 (genome sequencing)	EC:1.2.1.80	COG5322	R	pfam00106	TIGR04058	No	No
2507314431	KS52_00007370		long-chain fatty acyl-ACP reductase (aldehyde-forming)	1041	346	Synechococcus sp. KORDI-52 (genome sequencing)	EC:1.2.1.80	COG5322	R	pfam01488	TIGR04058	No	No
2509429552	Syn6312_1511		long-chain fatty acyl-ACP reductase (aldehyde-forming)	1026	341	Synechococcus sp. PCC 6312	EC:1.2.1.80	COG5322	R	pfam01488	TIGR04058	No	No
647576942	S7335_5583		hypothetical protein	1020	339	Synechococcus sp. PCC 7335	EC:1.2.1.80	COG5322	R	pfam00106	TIGR04058	No	No
2506746453	Syn7336_1161		semialdehyde dehydrogenase family protein	1026	341	Synechococcus sp. PCC 7336	EC:1.2.1.80	COG5322	R		TIGR04058	No	No
2508690077	Syn7502_03277		long-chain fatty acyl-ACP reductase (aldehyde-forming)	1020	339	Synechococcus sp. PCC 7502	EC:1.2.1.80	COG5322	R	pfam00106	TIGR04058	No	No
640546532	SynRCC307_1585		Predicted dehydrogenase	1050	349	Synechococcus sp. RCC 307	EC:1.2.1.80	COG5322	R	pfam01488	TIGR04058	No	No
639889635	RS9916_27284		hypothetical protein	1041	346	Synechococcus sp. RS9916	EC:1.2.1.80	COG5322	R	pfam00106	TIGR04058	No	No
638962047	RS9917_09946		hypothetical protein	1041	346	Synechococcus sp. RS9917	EC:1.2.1.80	COG5322	R	pfam00106	TIGR04058	No	No
2507494278	Syn8016_3003		long-chain fatty acyl-ACP reductase (aldehyde-forming)	1047	348	Synechococcus sp. WH 8016	EC:1.2.1.80	COG5322	R	pfam00106	TIGR04058	No	No
647835957	SH8109_1272		dehydrogenase	1041	346	Synechococcus sp. WH 8109	EC:1.2.1.80	COG5322	R	pfam01488	TIGR04058	No	No
638959746	WH5701_11439		hypothetical protein	1047	348	Synechococcus sp. WH5701	EC:1.2.1.80	COG5322	R	pfam00106	TIGR04058	No	No
639019954	WH7805_14168		hypothetical protein	1041	346	Synechococcus sp. WH7805	EC:1.2.1.80	COG5322	R	pfam00106	TIGR04058	No	No
651080012	SYNGTS_2251	sll0209	hypothetical protein	1023	340	Synechocystis sp. GT-S, PCC 6803	EC:1.2.1.80	COG5322	R	pfam01488	TIGR04058	No	No
637011714	sll0209		hypothetical protein	1023	340	Synechocystis sp. PCC 6803	EC:1.2.1.80	COG5322	R	pfam01488	TIGR04058	No	No
2514154605	SYNPCCN_2249		hypothetical protein	1023	340	Synechocystis sp. PCC 6803, GT-I	EC:1.2.1.80	COG5322	R	pfam01488	TIGR04058	No	No
2514151388	SYNPCCP_2249		hypothetical protein	1023	340	Synechocystis sp. PCC 6803, PCC-N	EC:1.2.1.80	COG5322	R	pfam01488	TIGR04058	No	No
2524499954	SYNPCCP_2249		hypothetical protein	1023	340	Synechocystis sp. PCC 6803, PCC-P	EC:1.2.1.80	COG5322	R	pfam01488	TIGR04058	No	No
2517699534	SYN7509DRAFT_3651		acyl-ACP reductase	1026	341	Synechocystis sp. PCC 7509	EC:1.2.1.80	COG5322	R	pfam01488	TIGR04058	No	No
637313935	tll1312		hypothetical protein	1029	342	Thermosynechococcus elongatus BP-1	EC:1.2.1.80	COG5322	R	pfam00106	TIGR04058	No	No
638107378	Tery_2279		hypothetical protein	1020	339	Trichodesmium erythraeum IMS101	EC:1.2.1.80	COG5322	R	pfam01488	TIGR04058	No	No
2512634882	Chl7702DRAFT_3757		long-chain fatty acyl-ACP reductase (aldehyde-forming)	1020	339	cyanobacterium PCC 7702	EC:1.2.1.80	COG5322	R	pfam00106	TIGR04058	No	No

## Sheet: Table S4_no ADO-AAR
Table S4: Genomes lacking orthologs of ADO and AAR
Genome Name / Sample Name
cyanobacterium PCC 7702
Cyanobacterium sp. ESFC-1
Cyanobacterium stanieri PCC 7202
Cyanothece sp. PCC 7424
Cyanothece sp. PCC 7822
Geminocystis herdmanii PCC 6308
Leptolyngbya sp. PCC 6406
Leptolyngbya sp. PCC 7376
Lyngbya majuscula 3L
Oscillatoriales sp. JSC-1
Pleurocapsa sp. PCC 7319
Pleurocapsa sp. PCC 7327
Stanieria cyanosphaera PCC 7437
Synechococcus sp. PCC 7002
Synechococcus sp. PCC 7003
Synechococcus sp. PCC 7117
Synechococcus sp. PCC 73109
Synechococcus sp. PCC 8807

## Sheet: Table S5_Cyanoexpress
Table S5: Log2 foldchanges for sll0208 and sll0209 in Synechocystis 6803 under various environmental conditions. Data were extracted from Cyanoexpress database (Miguel Hernandez-Prieto and Matthias E. Futschik (2012)).
Condition	ado (sll0208)	aar (sll0209)	Contrary foldchange for both genes
WT_growth_stage_1h	-0.108298	-0.14609	0
WT_growth_stage_2,5h	-0.337039	-0.339849	0
WT_growth_stage_4h	-0.262309	-0.080792	0
WT_growth_stage_7h	-0.341213	-0.300352	0
WT_growth_stage_11h	-0.449367	-0.039746	0
WT_SO4_1h	-0.460176	-0.573529	0
WT_SO4_HEPES_1h	-0.129602	-0.059947	0
WT_SO4_3h	-0.44634	-0.477918	0
WT_SO4_6h	-0.52395	-0.338788	0
WT_SO4_12h	0.105053	0.013729	0
WT_SO4_HEPES_12h	-0.216915	-0.176865	0
WT_SO4_24h	0.423863	-0.07246	1
WT_SO4_HEPES_24h	-0.497557	0.896642	1
WT_SO4_48h	1.07693	0.018211	0
WT_SO4_72h	0.753744	-0.1361	1
WT_CO2_limitation_1h	0.192313	-0.05172	1
WT_CO2_limitation_3h	0.15185	-0.086549	1
WT_CO2_limitation_3,3h	0.326993	-0.068004	1
WT_CO2_limitation_6h	0.283117	-0.226171	1
WT_CO2_limitation_12h	0.593221	-0.112059	1
WT_low_temperature_1	0.135345	0.407282	0
WT_blue_red_15min	-0.044965	0.021146	1
WT_blue_red_45min	0.142297	0.095854	0
WT_blue_red_1,5h	-0.025208	0.004618	1
WT_blue_red_2h	0.11921	0.19843	0
WT_blue_red_3h	-0.810003	-0.300941	0
WT_blue_red_6h	0.228927	0.105166	0
WT_normal_vs_salt_added	-0.112754	-0.95426	0
WT_heat_30min	0.28903	0.694496	0
WT_heat_1h	0.462916	0.360036	0
WT_heat_2h	0.367292	0.463986	0
WT_heat_4h	0.300755	0.350364	0
WT_heat_8h	0.222008	0.43581	0
WT_low_temperature_2	0.655421	0.960843	0
WT_low_temperature_3	0.813207	0.785293	0
WT_low_temperature_4	1.16512	0.91584	0
WT_novobiocin_HS	-2.5374	-2.24181	0
WT_novobiocin_LT	-1.57035	-0.103433	0
WT_novobiocin	0.094424	-0.159296	1
WT_novobiocin_salt_stress	-1.15814	-1.13231	0
WT_low_temperature_5	-0.090175	-0.987631	0
WT_sorbitol	0.036084	1.02371	0
WT_methyl_viologen_HL	-0.262286	0.71947	1
WT_methyl_viologen_NL	-0.11061	-0.067481	0
WT_Zn_excess_30min	-0.060868	0.411107	1
WT_Zn_excess_240min	1.52235	0.731245	0
Fe,DFB,3h	0.727111	1.06062	0
Fe,DFB,12h	0.720987	1.07873	0
Fe,DFB,24h	0.455784	0.79414	0
Fe,DFB,48h	0.427446	0.854761	0
Fe,DFB,72h	0.636018	0.774487	0
Fe_low1_96h	-0.530585	-0.007982	0
Fe_low2_96h	-0.120509	0.178619	1
Fe_high_4h	0.138415	0.007073	0
Fe_high_6h	0.33676	-0.084076	1
WT_H2O2_15min	-2.3225	-1.70097	0
WT_H2O2_30min	-1.61902	-1.57636	0
WT_H2O2_3h	0.09418	-0.144129	1
WT_H2O2_5h	-0.096013	0.148919	1
WT_H2O2_7h	-0.178527	-0.077432	0
WT_Cd_15min	0.083818	-0.014912	1
WT_Cd_30min	-0.198331	0.007812	1
WT_Cd_1h	-0.096081	-0.14144	0
WT_Cd_1,25h	0.258328	-0.229307	1
WT_Cd_1,5h	0.690431	-0.308735	1
WT_Cd_3h	-0.10314	0.136317	1
WT_Cd_5h	0.381867	0.309356	0
WT_Cd_6h	1.0496	0.318025	0
WT_Cd_16h	0.116533	0.129745	0
WT_DBMIB_20uE_light	0.453005	-0.469388	1
WT_DBMIB_300uE_light	-0.030435	-1.02961	0
WT_DCMU_20uE_light	0.015202	0.484053	0
WT_DCMU_300uE_light	0.203042	-0.423363	1
WT_lowO2	0.211113	-0.227962	1
WT_glucose_LL	-0.077487	no data	1
WT_circadian_4h	0.499325	-0.162543	1
WT_circadian_8h	0.148288	0.147507	0
WT_circadian_12h	-0.162425	-0.076677	0
WT_circadian_16h	-0.004472	-0.023126	0
WT_circadian_20h	-0.169236	-0.076242	0
WT_circadian_24h	-0.171964	0.02773	1
WT_circadian_28h	-0.080929	-0.242135	0
WT_circadian_32h	-0.300018	0.141341	1
WT_circadian_36h	-0.30843	0.077044	1
WT_circadian_40h	-0.078787	0.26403	1
WT_circadian_44h	0.152256	0.086803	0
WT_circadian_48h	0.10673	-0.120064	1
WTG_HL_30min	-0.34731	no data	1
WTG_HL_1h	-0.46052	no data	1
WTG_HL_3h	-0.26761	no data	1
WTG_HL_6h	-0.457077	no data	1
WT_HL_15min	-0.008025	-0.211642	0
WT_HL_1h	-0.018113	-0.326096	0
WT_HL_2h	0.008698	-0.821869	1
WT_HL_3h	-0.008608	-0.491061	0
WT_HL_4h	-0.008228	-0.573096	0
WT_HL_6h	-0.005865	-0.127739	0
WT_HL1_15min	0.239081	-0.546477	1
WT_HL2_1h	0.151166	0.265124	0
WT_HL3_6h	-0.204169	0.356714	1
WT_HL4_15h	0.021507	0.190772	0
WT_HL	0.981361	0.29326	0
Dark_30min	-0.890689	-0.095278	0
Dark_5,5h	0.500574	0.407878	0
Dark_11,5h	-0.219863	0.511163	1
Light_30min	1.02143	0.807463	0
Light_5,5h	-0.364223	0.130547	1
WT_dark	-0.893827	-0.295806	0
WT_CO2	0.673942	0.041841	0
WT_aqueous_gel	0.032338	0.151325	0
WT_alkoxide_gel	0.064072	0.174995	0
WT_NaCl	0.894946	-0.574737	1
WT_high_CO2_24h_vs_WT_Low_CO2_24h	-0.815189	0.354777	1
WT_high_CO2_24h_vs_WT_low_CO2_3h	-0.419907	0.321583	1
WT_24h_Cu_depleted	0.727111	-0.213467	1

## Sheet: Table S6_Oligonucleotides
Table S6: List of oligonucleotides used in this study. Enzyme sites used for cloning as well as T7 promoters necessary for probe generation (initiation of in vitro transcription) are underlined.
Primer name	Sequence	Enzyme site	Additional information
Plux AgeI fw	GGGGAACCGGTAGAGTCGA	AgeI	introduction of AgeI restriction site into the pILA plasmid
Plux-bla AgeI rev	CAATACGGGATAATACCGCGC
Plux-bla FseI fw	ACGCCGGGCAAGAGCAACTC		introduction of FseI restriction site into the pILA plasmid
Plux FseI rev	CGAGGCCGGCCTTAGCATTAG	FseI
PSyR9_fw	TACTACCGGTGGCTTTGCGCTTCCTGATTG	AgeI	amplification of putative promoter P1 for ligation into pILA reporter plasmid
PSyR9_rev	TACTGGCCGGCCTTGGCACCATTCTAGCAAAACTAG	FseI
Psll0208_fw	TACTACCGGTAACTCAAATCGCAGCAGATCTG	AgeI	amplification of putative promoter P2 for ligation into pILA reporter plasmid
Psll0208_rev	TACTGGCCGGCCAGGGGCGTTGGACTCCTGTG	FseI
Psll0209_fw	TACTACCGGTCTCAACTACGGGGAAGAATGGC	AgeI	amplification of putative promoter P3 for ligation into pILA reporter plasmid
Psll0209_rev	TACTGGCCGGCCGATAATAGTCAGAATAAATAGGGGAAGG	FseI
PpetE_fw	TACCGGTCTGGGCCTACTGGGCTATTCC	AgeI	amplification of the petE promoter for ligation into pILA reporter plasmid
PpetE_rev	TGGCCGGCCTATAGGGACTTGTGGTTGAACG	FseI
SyR9_probe_fw	TAATACGACTCACTATAGGGAGAAAATTAATGCAAATCCCGGAGGATC		transcript probe (102 nt) for SyR9
SyR9_probe_rev	AACTCAAATCGCAGCAGATCTG
sll0208_probe_fw	TAATACGACTCACTATAGGGAGAGGCCAAACCGTAGGAAGACATAC		transcript probe (114 nt) for sll0208
sll0208_probe_rev	GGCATGGAAAAAGAAGCCCTAG
sll0209_probe_fw	TAATACGACTCACTATAGGGAGAGCCCCCATCCACAATCAAACAG		transcript probe (121 nt) for sll0209
sll0209_probe_rev	TATGGATTTGGAAACAGCCCTGC
5`-RNA Adapter	AUAUGCGCGAAUUCCUGUAGAACGAACACUAGAAGAAA		RNA oligonucleotide for 5' RACE
3`-RNA Adapter	pAAGAUGAAUGCAACACUUCUGUAGGACUAGAGCAddC		RNA oligonucleotide for 3' RACE
sll0208RT_rev	TGTAAATTTCGCTGGAATAGTC		gene-specific RT primer for 5` RACE and circular PCR cDNA synthesis
sll0208nestRT_rev	TTGGACTCCTGTGGATGGACGG		gene-specific primer for amplification of 5`RACE and circular PCR cDNA
3`-sll0208nestPCR_fw	ATATCTTCAACTATTTCATGAGCCCAC		gene-specific primer for amplification of circular PCR cDNA
3`-sll0208RACEPCR_fw	CTTCAGCACCAGGGAAATTATGCGTATGTCTTC		gene-specific primer for amplification of 3`RACE cDNA
sll0209RT_rev	AAAAATCCAGGCCTTGGTTG		gene-specific RT primer for 5` RACE and circular PCR cDNA synthesis
sll0209nestRT_rev	CTTGGGCGTGTTCTAAACTCGTG		gene-specific primer for amplification of 5`RACE and circular PCR cDNA
3`-sll0209nestPCR_fw	TTGCCCTTTAGTAGCTCTTTAGGC		gene-specific primer for amplification of circular PCR cDNA
3`-sll0209RACEPCR_fw	GAGGCGATTGGTGAAGCTTCTGTCAAGC		gene-specific primer for amplification of 3`RACE cDNA
5`-SyR9RT_rev	AACCATAGGGAACACCTATCC		gene-specific RT primer for circular PCR cDNA synthesis
5`-SyR9nestRT_rev	TTTAGTAATCTACATGGCCAGATC		gene-specific primer for amplification of circular PCR cDNA
3`-SyR9nestPCR_fw	ATTTCTTAACCTTTCTTTACTTTGATTC
3`-SyR9nestPCR2_fw	ATAAAGACAACCGGGGGTTAATTTCT
3`-SyR9RACEPCR_fw	CTATGGTTAGACCGCTATGATCCTCCGGG		gene-specific primer for amplification of 3`RACE cDNA
HESWAdapt57	ATATGCGCGAATTCCTGTAGAAC		5`-RNA Adapter-specific primer for amplification of 5`RACE cDNA
3RACE-RTrev	GTGCTCTAGTCGTACAGAA		3`-RNA Adapter-specific RT primer for 3`RACE cDNA synthesis
3RACE_Tm62	GTGCTCTAGTCGTACAGAAGTGTTGCATTCATC		3`-RNA Adapter-specific primer for amplification of 3`RACE cDNA
Tery_2280_nTSS_fw	GTCAATAGATTGATATATAATTCC		transcript probe (147 nt) for Tery_2280 long 5'UTR
Tery_2280_nTSS_revT7	TAATACGACTCACTATAGGGTGGCTAATATAGCTGTG
Tery_2280_gTSS_fw	TAACATGCCAAAGCTTG		transcript probe (143 nt) for Tery_2280 short 5'UTR
Tery_2280_gTSS_revT7	TAATACGACTCACTATAGGGGCATCTTTGTAAGTTTCAG
Tery_2279_gTSS_fw	CATAGTAAAAATGATACTTGC		transcript probe (143 nt) for Tery_2279
Tery_2279_gTSS_revT7	TAATACGACTCACTATAGGGGACCAAACATTAAAATTGTAAG
PMT1231_FW	AGGGTTAAAGTCTCTCGACTTAC		transcript probe for PMT1231
PMT1231_RV_T7	TAATACGACTCACTATAGGGAAAGCCCTTCTTGTGCCTCATC
PMT1230_FW	TTCGTATGTCAGCACTACATGTTTG		transcript probe for PMT1230
PMT1230_RV_T7	TAATACGACTCACTATAGGGAACAAAACATGAATCGATATAAGCGC
PMM0532_FW	ATAATTGTGTAAAACTTAGGCATAATG		transcript probe for PMM0532
PMM0532_RV_T7	TAATACGACTCACTATAGGGAACACCTAGATTTCTTCCACATG
PMM0533_FW	TTATTCAATGTTTGGGCTTATAGG		transcript probe for PMM0533
PMM0533_RV_T7	TAATACGACTCACTATAGGGAAACCCACGCAGTATGAGTATTA
